# Supplementary material for: TsrA modulates type III secretion system 2 expression as a co-regulator of H-NS in Vibrio parahaemolyticus
Source: J Bacteriol. 2026 May 28;208(6):e00556-25. doi: 10.1128/jb.00556-25 (PMC13277298; doi:10.1128/jb.00556-25)
Supplement: Table S1 — RNA-seq dataset. [file jb.00556-25-s0002.xlsx]

## Sheet: WT vs TsrA
	Table S1. RNAseq dataset of Δhns and ΔtsrA compared to WT
	Culture condition: LB 0.1 M NaCl, 37C, 200 rpm until OD600 ~1
			WT vs ΔtsrA
	Locus tag	Protein	Log2FC	padj
	VP0001	MioC protein	-0.271314	0.79018
	VP0002	thiophene and furan oxidation protein ThdF	0.0535072	0.999277
	VP0003	inner membrane protein, 60 kDa	-0.248022	0.921674
	VP0004	ribonuclease P protein component	-0.331435	0.74762
	VP0005	ribosomal protein L34	-0.353944	0.999277
	VP0006	amino acid ABC transporter, ATP-binding protein	0.254303	0.885788
	VP0007	amino acid ABC transproter, permease protein	0.188994	0.999277
	VP0008	amino acid ABC transporter, periplasmic amino acid-binding portion	0.401595	0.734784
	VP0009	hypothetical protein	NA	NA
	VP0010	hypothetical protein	0.613869	0.999277
	VP0011	chromosomal DNA replication initiator DnaA	-0.149776	0.999277
	VP0012	DNA polymerase III, beta chain	-0.054143	0.999277
	VP0013	RecF protein	-0.0386485	0.999277
	VP0014	DNA gyrase, subunit B	-0.0344446	0.999277
	VP0015	hypothetical protein	-0.885284	0.999277
	VP0016	hypothetical protein	-0.168548	0.999277
	VP0017	hypothetical protein	NA	NA
	VP0018	16 kDa heat shock protein A	0.995625	0.0961453
	VP0019	valine-pyruvate aminotransferase	0.14706	0.999277
	VP0020	alpha-amylase	-0.147303	0.999277
	VP0021	glycyl-tRNA synthetase, beta chain	-0.112077	0.999277
	VP0022	glycyl-tRNA synthetase, alpha chain	-0.151528	0.999277
	VP0023	conserved hypothetical protein	-0.102521	0.999277
	VP0024	NADH dehydrogenase subunit II-related protein	0.0655228	0.999277
	VP0025	conserved hypothetical protein	-0.00942801	0.999277
	VP0026	hypothetical protein	0.413102	0.928477
	VP0027	putative transcriptional regulator, LysR family	0.214835	0.970579
	VP0028	zinc-binding alcohol dehydrogenase	-0.104751	0.999277
	VP0029	fatty oxidation complex, beta subunit	0.837824	0.280321
	VP0030	fatty oxidation complex, alpha subunit	0.954063	0.0885941
	VP0031	conserved hypothetical protein	-0.174497	0.999277
	VP0032	potassium uptake protein TrkH	-0.148574	0.999277
	VP0033	protoporphyrinogen oxidase	-0.25917	0.991031
	VP0034	transcriptional activator IlvY	-0.184824	0.999277
	VP0035	ketol-acid reductoisomerase	-0.101346	0.999277
	VP0036	conserved hypothetical protein	-0.0437983	0.999277
	VP0037	hypothetical protein	NA	NA
	VP0038	putative multidrug resistance protein	0.109927	0.999277
	VP0039	conserved hypothetical protein	0.0943016	0.999277
	VP0040	transcriptional regulator, TetR family	0.050225	0.999277
	VP0041	ATP-dependent DNA helicase Rep	-0.105919	0.999277
	VP0042	cytochrome c5	-0.0282178	0.999277
	VP0043	hypothetical protein	1.11998	NA
	VP0044	hypothetical protein	0.024659	0.999277
	VP0045	hypothetical protein	-0.20096	0.999277
	VP0046	hypothetical protein	0.825842	0.673166
	VP0047	peptide ABC transporter, ATP-binding protein	0.607047	0.162494
	VP0048	peptide ABC transporter, periplasmic peptide-binding protein	0.771539	0.160161
	VP0049	peptide ABC transporter, permease protein	0.955786	0.149029
	VP0050	peptide ABC transporter, permease protein	0.960631	0.0672354
	VP0051	hypothetical protein	-1.55217	6.68299e-15
	VP0053	hypothetical protein	0.0641497	0.999277
	VP0054	hypothetical protein	-0.237532	0.999277
	VP0055	putative RNA polymerase ECF-type sigma factor	-0.129145	0.999277
	VP0056	hypothetical protein	-0.222236	0.991031
	VP0057	hypothetical protein	0.000580144	0.999928
	VP0058	gluconate utilization system Gnt-I transcriptional repressor	-0.376874	0.400352
	VP0059	putative transcriptional regulator, LysR family	-0.362672	0.751107
	VP0060	putative multidrug transmembrane resistance signal peptide protein	-0.0250677	0.999277
	VP0061	putative multidrug transmembrane resistance signal peptide protein	0.226528	0.999277
	VP0062	phosphogluconate dehydratase	0.126911	0.999277
	VP0063	thermoresistant gluconokinase	0.188287	0.999277
	VP0064	putative gluconate permease	0.30594	0.935466
	VP0065	4-hydroxy-2-oxoglutarate aldolase/2-deydro-3-deoxyphosphogluconate aldolase	0.23433	0.991031
	VP0066	xanthosine phosphorylase	-0.344635	0.981455
	VP0067	putative LysR-family regulatory protein	0.554688	0.679871
	VP0068	glutathione reductase	0.15187	0.999277
	VP0069	conserved hypothetical protein	-0.172173	0.986842
	VP0070	oligopeptidase A	0.62883	0.704271
	VP0071	sensory box/GGDEF family protein	0.128297	0.999277
	VP0072	transcriptional regulator AsnC	0.00225934	0.999277
	VP0073	conserved hypothetical protein	0.108509	0.999277
	VP0074	hypothetical protein	0.208923	0.999277
	VP0075	MadN protein	-0.068716	0.999277
	VP0076	universal stress protein A	0.397307	0.938797
	VP0077	ferritin	0.0998128	0.999277
	VP0078	conserved hypothetical protein	0.0802045	0.999277
	VP0079	conserved hypothetical protein	-0.255492	0.999277
	VP0080	putative sigma-54 interacting response regulator transcription regulator protein	-0.396282	0.840078
	VP0081	putative hyperosmotically inducible periplasmic protein	0.111557	0.999277
	VP0082	putative transmembrane protein	0.173552	0.999277
	VP0083	hypothetical protein	-0.850144	0.999277
	VP0084	hypothetical protein	-0.090431	0.999277
	VP0085	hypothetical protein	0.0561766	0.999277
	VP0086	hypothetical protein	-1.09205	0.518591
	VP0087	hypothetical protein	-0.760041	0.814589
	VP0088	hypothetical protein	-0.900566	0.999277
	VP0089	hypothetical protein	0.446572	0.999277
	VP0090	hypothetical protein	-0.796753	NA
	VP0091	putative permease protein	-0.104054	0.999277
	VP0092	hypothetical protein	-0.0682596	0.999277
	VP0093	conserved hypothetical protein	0.118027	0.999277
	VP0094	conserved hypothetical protein	0.343336	0.817612
	VP0095	ubiquinone/menaquinone biosynthesis methlytransferase UbiE	-0.146287	0.999277
	VP0096	conserved hypothetical protein	-0.0226297	0.999277
	VP0097	putative ubiquinone biosynthesis protein AarF	-0.0119688	0.999277
	VP0098	TatA protein	0.0849697	0.999277
	VP0099	conserved hypothetical protein	0.13847	0.999277
	VP0100	conserved hypothetical protein	-0.023682	0.999277
	VP0101	hypothetical protein	-0.434317	0.999277
	VP0102	hypothetical protein	0.220237	0.999277
	VP0103	conserved hypothetical protein	-0.131351	0.999277
	VP0104	delta-aminolevulinic acid dehydratase	0.508454	0.10679
	VP0105	conserved hypothetical protein	-0.07919	0.999277
	VP0106	hypothetical protein	NA	NA
	VP0107	DNA polymerase I	-0.15274	0.999277
	VP0108	hypothetical protein	NA	NA
	VP0109	conserved hypothetical protein	0.0502976	0.999277
	VP0110	cytochrome c4	0.245843	0.997085
	VP0111	hypothetical protein	NA	NA
	VP0112	methyltransferase-related protein	-0.115289	0.999277
	VP0113	conserved hypothetical protein	-0.0487724	0.999277
	VP0114	conserved hypothetical protein	-0.247314	0.983074
	VP0115	oxygen-independent coproporphyrinogen III oxidase	-0.135555	0.999277
	VP0116	adenosine deaminase	0.0840584	0.999277
	VP0117	GGDEF family protein	0.275947	0.814589
	VP0118	nitrogen regulation protein	-0.063949	0.999277
	VP0119	nitrogen regulation protein	-0.122239	0.999277
	VP0120	hypothetical protein	0.204685	0.999277
	VP0121	glutamate-ammonia ligase	0.177123	0.999277
	VP0122	BipA protein	-0.256049	0.999277
	VP0123	hypothetical protein	-0.332246	0.999277
	VP0124	hypothetical protein	-0.198173	0.99384
	VP0125	ribonuclease BN	0.277275	0.865828
	VP0126	conserved hypothetical protein	0.0728444	0.999277
	VP0127	conserved hypothetical protein	0.154761	0.999277
	VP0128	hypothetical protein	0.0104777	0.999277
	VP0129	phosphoenolpyruvate carboxykinase	-0.192982	0.999277
	VP0130	conserved hypothetical protein	-0.0136686	0.999277
	VP0131	conserved hypothetical protein	0.158332	0.999277
	VP0132	general secretion pathway protein C	0.035273	0.999277
	VP0133	general secretion pathway protein D precursor	0.0287703	0.999277
	VP0134	general secretion pathway protein E	0.0636993	0.999277
	VP0135	general secretion pathway protein F	0.0487678	0.999277
	VP0136	general secretion pathway protein G	0.170323	0.999277
	VP0137	general secretion pathway protein H	0.0339526	0.999277
	VP0138	general secretion pathway protein I	-0.0462493	0.999277
	VP0139	general secretion pathway protein J	0.024149	0.999277
	VP0140	general secretion pathway protein K	0.0145408	0.999277
	VP0141	general secretion pathway protein L	0.115	0.999277
	VP0142	general secretion pathway protein M	0.180821	0.999277
	VP0143	general secretion pathway protein N	0.189071	0.999277
	VP0144	CysQ protein	-0.0833142	0.999277
	VP0145	MutT/nudix family protein	-0.280017	0.932269
	VP0146	conserved hypothetical protein	0.134503	0.999277
	VP0147	ComF-related protein	0.00698075	0.999277
	VP0148	BioH protein	-0.0071988	0.999277
	VP0149	hypothetical protein	0.0338887	0.999277
	VP0150	conserved hypothetical protein	0.260813	0.999277
	VP0151	hypothetical protein	-0.0339504	0.999277
	VP0152	transcription elongation factor GreB	-0.088156	0.999277
	VP0153	putative exported protein	-0.0732913	0.999277
	VP0154	transcriptional regulator OmpR	0.0455781	0.999277
	VP0155	osmolarity sensor protein EnvZ	-0.0540847	0.999277
	VP0156	xanthine/uracil permease family protein	-0.737376	0.20066
	VP0157	ATP-dependent DNA helicase RecG	-0.0337778	0.999277
	VP0158	tRNA methyltransferase	-0.717961	0.491282
	VP0159	guanosine-3',5'-bis(diphosphate) 3'-pyrophosphohydrolase	-0.124994	0.999277
	VP0160	DNA-directed RNA polymerase, omega subunit	0.0280094	0.999277
	VP0161	guanylate kinase	-0.320236	0.959466
	VP0162	hypothetical protein	0.301813	0.903137
	VP0163	putative TonB2 protein	0.651547	0.814589
	VP0164	TonB system transport protein ExbD2	0.883645	0.657699
	VP0165	TonB system transport protein ExbB2	0.880407	0.657699
	VP0166	putative TolR	0.527335	0.670221
	VP0167	hypothetical protein	0.661859	0.600913
	VP0168	hypothetical protein	0.3792	0.844916
	VP0170	putative transmembrane ABC transporter protein	0.57319	0.814589
	VP0171	putative peptide ABC transporter, permease protein	0.242139	0.99261
	VP0172	putative binding protein component of ABC transporter	0.210683	0.999277
	VP0173	oligopeptide ABC transporter, ATP-binding protein	0.338183	0.960081
	VP0174	oligopeptide ABC transporter, ATP-binding protein	0.0602834	0.999277
	VP0175	hypothetical protein	-0.221764	0.991031
	VP0176	putative alpha helix protein	-0.0685417	0.999277
	VP0177	ribonuclease PH	-0.0642897	0.999277
	VP0178	orotate phosphoribosyltransferase	-0.510601	0.661792
	VP0179	lipid A biosynthesis lauroyl acyltransferase	-0.131594	0.999277
	VP0180	transcriptional regulator, TetR family	-0.182755	0.991031
	VP0181	DNA/pantothenate metabolism flavoprotein	-0.00609766	0.999277
	VP0182	hypothetical protein	-0.200214	0.999277
	VP0183	methyl-accepting chemotaxis protein	0.0246479	0.999277
	VP0184	DNA repair protein RadC	-0.573983	0.715775
	VP0185	ribosomal protein L28	-0.0353387	0.999277
	VP0186	ribosomal protein L33	0.195535	0.999277
	VP0187	putative Dca	-0.227066	0.99261
	VP0188	hypothetical protein	-0.0371732	0.999277
	VP0189	formamidopyrimidine-DNA glycosylase	-0.0249948	0.999277
	VP0190	lipopolysaccharide core biosynthesis protein KdtB	-0.0599606	0.999277
	VP0191	putative lipopolysaccharide A protein	0.00252808	0.999277
	VP0192	hypothetical protein	-0.147508	0.999277
	VP0193	putative lipopolysaccharide biosynthesis glycosyltransferase	-0.375421	0.352037
	VP0194	putative lipopolysaccharide biosynthesis protein	-0.189604	0.982026
	VP0195	diacylglycerol kinase	0.0279603	0.999277
	VP0196	conserved hypothetical protein	-0.214729	0.99261
	VP0197	putative capsular polysaccharide biosynthesis protein D	-0.0735349	0.999277
	VP0198	putative aminotransferase	-0.0926804	0.999277
	VP0199	putative NeuC	-0.0889475	0.999277
	VP0200	putative N-acetylneuraminic acid synthetase	-0.0507915	0.999277
	VP0201	putative acetyltransferase	0.102878	0.999277
	VP0202	putative sugar-phosphate nucleotide transferase	-0.0277043	0.999277
	VP0203	putative CMP-N-acetlyneuraminic acid synthetase	0.023474	0.999277
	VP0204	putative 3-chlorobenzoate-3,4-dioxygenase dyhydrogenase related protein	0.0469638	0.999277
	VP0205	putative glutamate-1-semialdehyde 2,1-aminomutase	-0.0631267	0.999277
	VP0206	putative amidohydrolase	0.0170535	0.999277
	VP0207	putative oxidoreductase (flagellin modification)	0.00304422	0.999277
	VP0208	putative integral membrane protein	0.0778759	0.999277
	VP0209	putative citrate synthase	0.0149841	0.999277
	VP0210	putative Lex2B	-0.24733	0.990337
	VP0211	KDO transferase	-0.220073	0.895195
	VP0212	ADP-heptose-LPS heptosyltransferase II	-0.0965035	0.999277
	VP0213	putative lipid A biosynthesis (kdo)2-(lauroyl)-lipid IVA acyltransferase	-0.135738	0.999277
	VP0214	ADP glyceromanno-heptose 6-epimerase GmhD	-0.202881	0.991031
	VP0215	putative OtnG protein	-0.279247	0.814589
	VP0216	hypothetical protein	-0.495331	0.379955
	VP0217	putative regulator	-0.486939	0.0643417
	VP0218	hypothetical protein	-0.231431	0.999277
	VP0219	conserved hypothetical protein	-0.104233	0.999277
	VP0220	OtnA protein	-0.149376	0.999277
	VP0221	OtnB protein	-0.219819	0.806795
	VP0222	dTDP-D-glucose 4,6-dehydratase	-0.223772	0.870082
	VP0223	D-glucose-1-phosphate thymidylyltransferase	-0.218415	0.938797
	VP0224	putative dTDP-4-dehydrorhamnose reductase	-0.358395	0.753159
	VP0225	putative capsular polysaccharide biosynthesis protein CapF	-0.0298433	0.999277
	VP0226	putative rhamnosyl transferase	0.0332979	0.999277
	VP0227	hypothetical protein	0.0114328	0.999277
	VP0228	putative integral membrane protein	0.235901	0.999277
	VP0229	dTDP-4-dehydrorhamnose 3,5-epimerase	0.28318	0.982026
	VP0230	putative glycosyltransferase	0.284168	0.770069
	VP0231	putative UDP-galactose phosphate transferase	0.282274	0.772128
	VP0232	putative carbamoylphosphate synthase large subunit, short form	0.244352	0.857668
	VP0233	hypothetical protein	0.25885	0.875615
	VP0234	pilin glycosylation protein	0.221812	0.982026
	VP0235	putative epimerase/dehydratase	-0.0141257	0.999277
	VP0236	nucleotide sugar dehydrogenase	0.0185912	0.999277
	VP0237	UTP-glucose-1-phosphate uridylyltransferase	-0.371514	0.518591
	VP0238	conserved hypothetical protein	0.134913	0.999277
	VP0239	triosephosphate isomerase	-0.0949644	0.999277
	VP0240	putative 5-carboxymethyl-2-hydroxymuconate delta isomerase	-0.0642257	0.999277
	VP0241	conserved hypothetical protein	-0.145188	0.999277
	VP0242	conserved hypothetical protein	-0.209585	0.999277
	VP0243	conserved hypothetical protein	0.194541	0.979729
	VP0244	GlpX protein	-0.31211	0.704271
	VP0245	hypothetical protein	-0.458047	0.896153
	VP0246	conserved hypothetical protein	-0.0860145	0.999277
	VP0247	S-adenosylmethionine:2-demethylmenaquinone methyltransferase	0.178218	0.999277
	VP0248	1,4-dihydroxy-2-naphthoate octaprenyltransferase	-0.0804286	0.999277
	VP0249	protease HslVU, ATPase subunit HslU	0.0866683	0.999277
	VP0250	protease HslVU, subunit HslV	0.285372	0.999277
	VP0251	putative cell division protein FtsN	0.058872	0.999277
	VP0252	transcriptional repressor, LacI family	0.266199	0.843647
	VP0253	primosomal protein N'	-0.250201	0.679871
	VP0254	hypothetical protein	-0.0203082	0.999277
	VP0255	ribosomal protein L31	-0.0926185	0.999277
	VP0256	ribosomal protein S10	-0.082893	0.999277
	VP0257	ribosomal protein L3	0.0434605	0.999277
	VP0258	ribosomal protein L4	-0.119719	0.999277
	VP0259	ribosomal protein L23	0.0130737	0.999277
	VP0260	ribosomal protein L2	-0.0996096	0.999277
	VP0261	ribosomal protein S19	-0.0237223	0.999277
	VP0262	ribosomal protein L22	-0.0373516	0.999277
	VP0263	ribosomal protein S3	-0.0273685	0.999277
	VP0264	ribosomal protein L16	-0.00255083	0.999277
	VP0265	ribosomal protein L29	0.0202132	0.999277
	VP0266	ribosomal protein S17	-0.1555	0.999277
	VP0267	ribosomal protein L14	-0.0979352	0.999277
	VP0268	ribosomal protein L24	-0.169638	0.999277
	VP0269	ribosomal protein L5	-0.107691	0.999277
	VP0270	ribosomal protein S14	-0.117631	0.999277
	VP0271	ribosomal protein S8	-0.0513108	0.999277
	VP0272	ribosomal protein L6	-0.086913	0.999277
	VP0273	ribosomal protein L18	-0.153017	0.999277
	VP0274	ribosomal protein S5	-0.111362	0.999277
	VP0275	ribosomal protein L30	-0.0564763	0.999277
	VP0276	ribosomal protein L15	-0.00353104	0.999277
	VP0277	preprotein translocase, SecY subunit	-0.112562	0.999277
	VP0278	ribosomal protein L36	-0.117336	0.999277
	VP0279	ribosomal protein S13	-0.0974407	0.999277
	VP0280	ribosomal protein S11	-0.0573923	0.999277
	VP0281	ribosomal protein S4	-0.000105038	0.999928
	VP0282	DNA-directed RNA polymerase, alpha subunit	-0.109213	0.999277
	VP0283	ribosomal protein L17	-0.109829	0.999277
	VP0284	hypothetical protein	0.154835	0.999277
	VP0285	peptidyl-prolyl cis-trans isomerase, FKBP-type	-0.491696	0.649991
	VP0286	conserved hypothetical protein	-0.213295	0.954753
	VP0287	ElaA protein	0.458993	0.753824
	VP0288	ATP-dependent RNA helicase DbpA	-0.166121	0.999277
	VP0289	conserved hypothetical protein	-0.201773	0.999277
	VP0290	2',3'-cyclic-nucleotide 2'-phosphodiesterase	-0.187392	0.953117
	VP0291	uroporphyrin-III C-methyltransferase	-0.476464	0.782916
	VP0292	sulfate adenylate transferase, subunit 2	-0.0547274	0.999277
	VP0293	sulfate adenylate transferase, subunit 1	-0.293352	0.999277
	VP0295	putative sodium/sulfate symporter	-0.225147	0.999277
	VP0296	adenylylsulfate kinase	-0.216682	0.999277
	VP0297	conserved hypothetical protein	0.121237	0.999277
	VP0298	hypothetical protein	NA	NA
	VP0299	conserved hypothetical protein	0.313601	0.999277
	VP0300	conserved hypothetical protein	-0.0694469	0.999277
	VP0301	ABC transporter, ATP-binding protein	0.302476	0.999277
	VP0302	hypothetical protein	0.0050475	0.999277
	VP0303	conserved hypothetical protein	0.0718514	0.999277
	VP0304	conserved hypothetical protein	0.112996	0.999277
	VP0305	hypothetical protein	0.120093	0.999277
	VP0306	peptide methionine sulfoxide reductase	0.328636	0.657699
	VP0307	conserved hypothetical protein	-0.0664288	0.999277
	VP0308	conserved hypothetical protein	-0.125606	0.999277
	VP0309	conserved hypothetical protein	-0.0248985	0.999277
	VP0310	hypothetical protein	0.0604939	0.999277
	VP0311	inorganic pyrophosphatase	0.0934109	0.999277
	VP0312	hypothetical protein	NA	NA
	VP0313	fructose-1,6-bisphosphatase	-0.275192	0.756433
	VP0314	UDP-N-acetylmuramate:L-alanyl-gamma-D-glutamyl-meso-diaminopimelate ligase	-0.056664	0.999277
	VP0315	3-octaprenyl-4-hydroxybenzoate carboxy-lyase	-0.00925135	0.999277
	VP0316	thiamin ABC transporter, periplasmic thiamin-binding protein	0.00282557	0.999277
	VP0317	putative thiamine ABC transporter, permease protein	-0.170789	0.999277
	VP0318	putative thiamine ABC transporter, ATP-binding protein	0.396667	0.580827
	VP0319	conserved hypothetical protein	0.0935405	0.999277
	VP0320	conserved hypothetical protein	0.248742	0.997085
	VP0321	hypothetical protein	0.0610084	0.999277
	VP0322	hypothetical protein	0.900097	NA
	VP0323	immunogenic protein	0.239584	0.979729
	VP0324	arginine repressor	0.155862	0.999277
	VP0325	malate dehydrogenase	0.0230825	0.999277
	VP0326	hypothetical protein	-0.14433	0.999277
	VP0327	octaprenyl-diphosphate synthase	0.0247446	0.999277
	VP0328	ribosomal protein L21	0.00894278	0.999277
	VP0329	ribosomal protein L27	-0.0646495	0.999277
	VP0330	GTP1/Obg family protein	-0.0147847	0.999277
	VP0331	conserved hypothetical protein	0.0538316	0.999277
	VP0332	conserved hypothetical protein	0.240684	0.999277
	VP0333	dihydrofolate reductase	0.0783706	0.999277
	VP0334	bis(5'-nucleosyl)-tetraphosphatase	-0.101115	0.999277
	VP0335	ApaG protein	0.037766	0.999277
	VP0336	dimethyladenosine transferase	0.0070331	0.999277
	VP0337	pyridoxal phosphate biosynthetic protein PdxA	0.0695645	0.999277
	VP0338	survival protein SurA	0.0423554	0.999277
	VP0339	organic solvent tolerance protein	-0.0348519	0.999277
	VP0340	DnaJ-related protein	-0.114998	0.999277
	VP0341	conserved hypothetical protein	0.0875379	0.999277
	VP0342	3-isopropylmalate dehydratase, small subunit	0.259368	0.999277
	VP0343	3-isopropylmalate dehydratase, large subunit	0.302147	0.997085
	VP0344	3-isopropylmalate dehydrogenase	0.307619	0.893891
	VP0346	2-isopropylmalate synthase	0.491144	0.545843
	VP0347	hypothetical protein	-0.202169	0.999277
	VP0348	conserved hypothetical protein	-0.951375	0.753159
	VP0349	conserved hypothetical protein	-0.472181	0.990337
	VP0350	transcriptional regulator, LysR family	-0.163951	0.999277
	VP0351	putative long-chain-fatty-acid-CoA ligase	0.0228734	0.999277
	VP0352	acetolactate synthase III, large subunit	0.103488	0.999277
	VP0353	acetolactate synthase III, small subunit	0.176351	0.999277
	VP0354	putative sensory box/GGDEF family protein	-0.366526	0.763849
	VP0355	putative LuxZ	-0.23689	0.973413
	VP0356	pyruvate kinase I	-0.0739755	0.999277
	VP0357	hypothetical protein	0.0166295	0.999277
	VP0358	transcriptional regulator, DeoR family	-0.475037	0.868977
	VP0359	glucosamine-fructose-6-phosphate aminotransferase	-0.0832342	0.999277
	VP0360	hypothetical protein	-0.0958579	0.999277
	VP0361	putative two component response regulator transcription regulator protein	0.203793	0.999277
	VP0362	putative two component sensor protein	0.0270318	0.999277
	VP0363	glycerol dehydrogenase GldH	0.0470383	0.999277
	VP0364	putative dihydroxyacetone kinase	0.145554	0.999277
	VP0365	putative dihydroxyacetone kinase	0.01269	0.999277
	VP0366	putative phosphoenolpyruvate-protein phosphotransferase (phosphotransferase system, enzyme I)	-0.0610384	0.999277
	VP0367	putative glycerol metabolism operon regulatory protein	0.00460842	0.999277
	VP0368	mannitol operon repressor	0.575926	0.242582
	VP0369	mannitol-1-phosphate 5-dehydrogenase	0.754766	0.0219801
	VP0370	PTS system, mannitol-specific IIABC component	1.18771	0.000342521
	VP0371	hypothetical protein	0.88919	NA
	VP0372	putative hemolysin	-0.511156	0.999277
	VP0373	hypothetical protein	-0.642068	0.938797
	VP0374	conserved hypothetical protein	0.0262042	0.999277
	VP0375	putative lipoprotein	-0.00690734	0.999277
	VP0376	hypothetical protein	0.305939	0.999277
	VP0377	putative CFA/I fimbrial subunit D	1.52909	7.15248e-05
	VP0378	hypothetical protein	0.980218	0.704271
	VP0379	putative ABC transporter substrate binding protein	0.026144	0.999277
	VP0380	putative integrase	-0.099929	0.999277
	VP0381	hypothetical protein	1.0469	0.979729
	VP0382	hypothetical protein	-0.136154	0.999277
	VP0383	hypothetical protein	-0.176611	0.999277
	VP0384	hypothetical protein	1.53621	0.00095222
	VP0385	hypothetical protein	0.563925	0.999277
	VP0386	putative inner membrane protein	-0.210483	0.946582
	VP0387	putative HsdS polypeptide, part of CfrA family	-0.269308	0.773059
	VP0388	type I restriction enzyme M protein	-0.237985	0.770017
	VP0389	hypothetical protein	0.218179	0.999277
	VP0390	hypothetical protein	-1.31936	NA
	VP0391	hypothetical protein	NA	NA
	VP0392	hypothetical protein	-0.0696516	0.999277
	VP0393	hypothetical protein	-0.287021	0.916625
	VP0394	haemagglutinin associated protein	-0.413766	0.580827
	VP0395	type I restriction enzyme R protein	-0.194553	0.991031
	VP0396	hypothetical protein	0.670393	0.704271
	VP0397	hypothetical protein	2.6169	0.408314
	VP0398	hypothetical protein	-0.16659	0.999277
	VP0399	putative transcriptional regulator	0.896167	NA
	VP0400	putative transmembrane protein	-0.197243	0.999277
	VP0401	hypothetical protein	-0.112371	0.999277
	VP0402	putative Y4mE	0.064962	0.999277
	VP0403	hypothetical protein	0.16954	0.999277
	VP0404	RNA polymerase sigma factor RpoD	-0.108369	0.999277
	VP0405	DNA primase	-0.0840888	0.999277
	VP0406	conserved hypothetical protein	-0.03026	0.999277
	VP0407	ribosomal protein S21	-0.126196	0.999277
	VP0408	O-sialoglycoprotein endopeptidase	-0.141046	0.999277
	VP0409	putative beta-ketoadipate enol-lactone hydrolase	0.0153821	0.999277
	VP0410	conserved hypothetical protein	0.0571146	0.999277
	VP0411	putative dihydroneopterin aldolase FolB	-0.0525011	0.999277
	VP0412	putative 2-amino-4-hydroxy-6-hydroxymethyldihydropteridine pyrophosphokinase	-0.195633	0.999277
	VP0413	putative undecaprenol kinase	-0.187869	0.999277
	VP0414	tRNA nucleotidyltransferase	0.133372	0.999277
	VP0415	putative general secretion pathway protein A	0.0890706	0.999277
	VP0416	putative general secretion pathway protein B	0.0923107	0.999277
	VP0417	conserved hypothetical protein	0.0257635	0.999277
	VP0418	pho4 family protein	-0.27185	0.921674
	VP0419	conserved hypothetical protein	-0.23795	0.896274
	VP0420	conserved hypothetical protein	-0.115516	0.999277
	VP0421	methyl-accepting chemotaxis protein	-0.122007	0.999277
	VP0422	putative potassium channel protein	0.162362	0.999277
	VP0423	glutamate-ammonia-ligase adenylyltransferase	-0.0283406	0.999277
	VP0424	ADP-heptose synthase	-0.0754652	0.999277
	VP0425	outer membrane protein TolC	-0.14012	0.999277
	VP0426	MutT/nudix family protein	-0.243761	0.874825
	VP0427	conserved hypothetical protein	-0.307568	0.676164
	VP0428	cyclic AMP phosphodiesterase	-0.292692	0.616482
	VP0429	conserved hypothetical protein	-0.312987	0.747032
	VP0430	topoisomerase IV, subunit B	-0.0426654	0.999277
	VP0431	DNA topoisomerase IV	0.0138222	0.999277
	VP0432	protease DegS	-0.0379919	0.999277
	VP0433	protease DO	0.528099	0.648474
	VP0434	conserved hypothetical protein	-0.169219	0.999277
	VP0435	hypothetical protein	0.326733	0.999277
	VP0436	conserved hypothetical protein	0.166304	0.999277
	VP0437	hypothetical protein	0.775071	0.999277
	VP0438	ribosomal protein L13	-0.127257	0.999277
	VP0439	ribosomal protein S9	0.00423498	0.999277
	VP0440	hypothetical protein	-0.166801	0.999277
	VP0441	ubiquinol-cytochrome c reductase, iron-sulfur subunit	0.106543	0.999277
	VP0442	ubiquinol-cytochrome c reductase, cytochrome b	-0.0673542	0.999277
	VP0443	ubiquinol-cytochrome c reductase, cytochrome c1	0.0621404	0.999277
	VP0444	stringent starvation protein A	-0.0834255	0.999277
	VP0445	stringent starvation protein B	-0.0500495	0.999277
	VP0446	putative hemolysin	-0.0841024	0.999277
	VP0447	putative phosphoheptose isomerase	-0.0862046	0.999277
	VP0448	hypothetical protein	-0.284687	0.921674
	VP0449	putative lipoprotein	-0.0896146	0.999277
	VP0450	conserved hypothetical protein	-0.0599008	0.999277
	VP0451	hypothetical protein	-0.00749601	NA
	VP0452	conserved hypothetical protein	-0.0830133	0.999277
	VP0453	cell division protein FtsL	-0.273012	0.903137
	VP0454	penicillin-binding protein 3	-0.0796217	0.999277
	VP0455	UDP-N-acetylmuramoylalanyl-D-glutamate-2,6-diaminopimelate ligase	-0.0166048	0.999277
	VP0456	UDP-N-acetylmuramoylalanyl-D-glutamyl-2,6-diaminopimelate-D-alanyl-D-alanyl ligase	0.00314854	0.999277
	VP0457	phospho-N-acetylmuramoyl-pentapeptide-transferase	-0.0815929	0.999277
	VP0458	UDP-N-acetylmuramoylalanine-D-glutamate ligase	-0.0424519	0.999277
	VP0459	cell division protein FtsW	-0.202043	0.928477
	VP0460	UDP-N-acetylglucosamine-N-acetylmuramyl-(pentapeptide) pyrophosphoryl-undecaprenol N-acetylglucosamine transferase	-0.0489561	0.999277
	VP0461	UDP-N-acetylmuramate-alanine ligase	-0.0238997	0.999277
	VP0462	cell division protein FtsQ	0.0259449	0.999277
	VP0463	cell division protein FtsA	0.113284	0.999277
	VP0464	cell division protein FtsZ	0.0919523	0.999277
	VP0465	UDP-3-O-3-hydroxymyristoyl N-acetylglucosamine deacetylase	0.0341493	0.999277
	VP0466	conserved hypothetical protein	0.0335415	0.999277
	VP0467	SecA protein	0.357238	0.840078
	VP0468	mutator MutT protein	-0.125658	0.999277
	VP0469	dihydrodipicolinate reductase	0.115005	0.999277
	VP0470	carbamoyl-phosphate synthase, small subunit	-0.211982	0.945222
	VP0471	carbamoyl-phosphate synthase, large subunit	-0.184309	0.999277
	VP0472	hypothetical protein	0.0306269	0.999277
	VP0473	putative membrane protein	0.0340049	0.999277
	VP0474	conserved hypothetical protein	-0.308044	0.997085
	VP0475	transcriptional regulator, LysR family	-0.048544	0.999277
	VP0476	conserved hypothetical protein	-0.455456	0.886978
	VP0477	conserved hypothetical protein	0.0957964	0.999277
	VP0478	putative cobalamin biosynthesis protein CbiB	-0.115296	0.999277
	VP0479	MTA/SAH nucleosidase	-0.0354798	0.999277
	VP0480	conserved hypothetical protein	0.0348989	0.999277
	VP0481	glutamate synthase, small subunit	0.264989	0.999277
	VP0482	glutamate synthase, large subunit	0.24088	0.938797
	VP0483	glutamate synthase, small subunit	0.0476651	0.999277
	VP0484	glutamate synthase, large subunit	-0.0429223	0.999277
	VP0485	conserved hypothetical protein	0.18603	0.999277
	VP0486	sensory box/GGDEF family protein	0.126478	0.999277
	VP0487	sensor histidine kinase FexB	-0.0944066	0.999277
	VP0488	putative DNA polymerase III, beta chain	0.0526869	0.999277
	VP0489	aerobic respiration control protein FexA	-0.00834965	0.999277
	VP0490	hypothetical protein	-0.808876	0.805632
	VP0491	hypothetical protein	0.309169	0.999277
	VP0492	S-adenosylmethionine:2-demethylmenaquinone methyltransferase	0.626085	0.563623
	VP0493	conserved hypothetical protein	-0.0686823	0.999277
	VP0494	aspartokinase I/homoserine dehydrogenase, threonine-sensitive	0.302521	0.858173
	VP0495	homoserine kinase	0.10417	0.999277
	VP0496	threonine synthase	0.155303	0.999277
	VP0497	formate acetyl transferase-related protein	-0.183486	0.999277
	VP0498	endonuclease IV	-0.253253	0.938797
	VP0499	hypothetical protein	-0.617346	0.989289
	VP0500	uracil-DNA glycosylase	-0.138509	0.999277
	VP0501	conserved hypothetical protein	-0.0878487	0.999277
	VP0502	hypothetical protein	-0.00680224	0.999277
	VP0503	sodium/alanine symporter	-0.00484618	0.999277
	VP0504	conserved hypothetical protein	0.12723	0.999277
	VP0505	ATP-dependent RNA helicase SrmB	-0.110696	0.999277
	VP0506	conserved hypothetical protein	0.26103	0.986842
	VP0507	branched chain amino acid transport system II carrier protein	0.083411	0.999277
	VP0508	flavodoxin 2	-0.114048	0.999277
	VP0509	integrase/recombinase XerD	0.0358959	0.999277
	VP0510	thiol:disulfide interchange protein DsbC	0.0953751	0.999277
	VP0511	single-stranded-DNA-specific exonuclease RecJ	-0.0431686	0.999277
	VP0512	peptide chain release factor 2	-0.0369535	0.999277
	VP0513	lysyl-tRNA synthetase, heat inducible	-0.0403109	0.999277
	VP0514	sigma-54 dependent transcriptional regulator	-0.657621	0.020255
	VP0515	conserved hypothetical protein	0.231751	0.999277
	VP0516	oxidoreductase Tas, aldo/keto reductase family	0.245055	0.991031
	VP0517	hypothetical protein	0.458987	0.999277
	VP0518	DNA mismatch repair protein MutH	-0.0446492	0.999277
	VP0520	MutT/nudix family protein	-0.0724488	0.999277
	VP0521	phosphoenolpyruvate-protein phosphotransferase	-0.0222598	0.999277
	VP0522	conserved hypothetical protein	-0.0390437	0.999277
	VP0523	prolipoprotein diacylglyceryl transferase	0.00818359	0.999277
	VP0524	thymidylate synthase	-0.0893166	0.999277
	VP0525	hypothetical protein	-0.0741279	0.999277
	VP0526	NptA protein	-0.154812	0.999277
	VP0527	transcriptional activator protein NhaR	0.0554294	0.999277
	VP0529	transcriptional activator HlyU	0.340806	0.505866
	VP0530	hypothetical protein	0.359008	0.999277
	VP0531	ribosomal protein S20	-0.0726928	0.999277
	VP0532	MviN protein	0.00440405	0.999277
	VP0533	riboflavin kinase/FMN adenylyltransferase	0.107491	0.999277
	VP0534	isoleucyl-tRNA synthetase	-0.0241699	0.999277
	VP0535	lipoprotein signal peptidase	0.223211	0.844482
	VP0536	peptidyl-prolyl cis-trans isomerase, FKBP-type	0.223083	0.999277
	VP0537	LytB protein	0.0526966	0.999277
	VP0538	response regulator	-0.115199	0.999277
	VP0539	conserved hypothetical protein	0.118453	0.999277
	VP0540	putative carbon starvation protein A	0.241518	0.999277
	VP0541	conserved hypothetical protein	0.180691	0.999277
	VP0542	hypothetical protein	-0.232073	0.999277
	VP0543	glucokinase regulatory protein-related protein	-0.211408	0.980077
	VP0544	conserved hypothetical protein	0.039449	0.999277
	VP0545	beta-hexosaminidase	-0.0444362	0.999277
	VP0546	phospho-2-dehydro-3-deoxyheptonate aldolase, tyr-sensitive	0.13435	0.999277
	VP0547	chorismate mutase/prephenate dehydrogenase	0.25809	0.875615
	VP0548	putative ToxR-activated protein TagE	-0.277569	0.901233
	VP0549	conserved hypothetical protein	-0.321088	0.875615
	VP0551	ABC transporter, ATP-binding protein	-0.035171	0.999277
	VP0552	soluble lytic murein transglycosylase	-0.172079	0.999277
	VP0553	Trp operon repressor	0.0265207	0.999277
	VP0554	conserved hypothetical protein	-0.0700202	0.999277
	VP0555	chorismate mutase/prephenate dehydratase	-0.0335338	0.999277
	VP0556	putative sigma-54 modulation protein	0.29739	0.999277
	VP0557	putative glycosylase	-0.686592	0.460233
	VP0558	conserved hypothetical protein	0.0442079	0.999277
	VP0559	ribosomal large subunit pseudouridine synthase D	-0.113523	0.999277
	VP0560	conserved hypothetical protein	-0.172317	0.999277
	VP0561	ClpB protein	0.393041	0.982026
	VP0562	hypothetical protein	-0.161643	0.999277
	VP0563	conserved hypothetical protein	0.044496	0.999277
	VP0564	putative penicillin-insensitive murein endopeptidase	-0.108022	0.999277
	VP0565	hypothetical protein	0.0364805	0.999277
	VP0566	ferredoxin	0.0771617	0.999277
	VP0567	putative protease	-0.0421477	0.999277
	VP0568	conserved hypothetical protein	-0.184864	0.976531
	VP0569	DNA-binding response regulator PhoB	0.0792837	0.999277
	VP0570	histidine protein kinase PhoR	-0.0593476	0.999277
	VP0571	putative phosphate ABC transporter, periplasmic phosphate-binding protein	-0.187125	0.999277
	VP0572	exopolyphosphatase	0.131205	0.999277
	VP0573	polyphosphate kinase	-0.00772503	0.999277
	VP0574	phosphate ABC transporter, permease protein	0.120002	0.999277
	VP0575	phosphate ABC transporter, permease protein	0.1706	0.999277
	VP0576	phosphate ABC transporter, ATP-binding protein	-0.00073041	0.999519
	VP0577	phosphate transport system regulatory protein PhoU	0.101507	0.999277
	VP0578	conserved hypothetical protein	0.0763769	0.999277
	VP0579	copper homeostasis protein	-0.341707	0.787835
	VP0580	antioxidant, AhpC/Tsa family	0.0769145	0.999277
	VP0581	transcriptional regulator, LysR family	0.265671	0.809674
	VP0583	malate synthase A	0.0764012	0.999277
	VP0584	isocitrate lyase	0.1336	0.999277
	VP0585	putative acetoin utilization protein AcuB	0.0160169	0.999277
	VP0586	hypothetical protein	-0.107708	0.999277
	VP0587	S-adenosylmethionine:tRNA ribosyltransferase-isomerase	0.01548	0.999277
	VP0588	queuine tRNA-ribosyltransferase	0.224238	0.917087
	VP0589	conserved hypothetical protein	0.0716426	0.999277
	VP0590	protein-export membrane protein SecD	0.0611869	0.999277
	VP0591	protein-export membrane protein SecF	0.0257746	0.999277
	VP0592	hypothetical protein	-0.57004	NA
	VP0593	inositol monophosphate family protein	-0.505778	0.667268
	VP0594	RNA methyltransferase, TrmH family	-0.0671987	0.999277
	VP0595	conserved hypothetical protein	0.511859	0.661792
	VP0596	aminotransferase NifS, class V	0.258057	0.787835
	VP0597	NifU-related protein	0.0820039	0.999277
	VP0598	HesB family protein	0.17919	0.999277
	VP0599	chaperone protein HscB	0.112213	0.999277
	VP0600	chaperone protein HscA	0.158697	0.999277
	VP0601	ferredoxin	0.288097	0.895195
	VP0602	conserved hypothetical protein	0.34421	0.950803
	VP0603	peptidase B	0.0112379	0.999277
	VP0604	nucleoside diphosphate kinase	-0.102335	0.999277
	VP0605	conserved hypothetical protein	-0.345324	0.950786
	VP0606	hypothetical protein	-0.443426	0.999277
	VP0607	hypothetical protein	-0.0796929	0.999277
	VP0608	GcpE protein	0.0494903	0.999277
	VP0609	histidyl-tRNA synthetase	-0.0365428	0.999277
	VP0610	conserved hypothetical protein	0.122091	0.999277
	VP0611	conserved hypothetical protein	0.0944302	0.999277
	VP0612	GTP-binding protein	0.115084	0.999277
	VP0613	hypothetical protein	-0.0535175	0.999277
	VP0614	conserved hypothetical protein	0.125658	0.999277
	VP0615	exodeoxyribonuclease VII, large subunit	-0.277571	0.809674
	VP0616	inosine-5'-monophosphate dehydrogenase	-0.416023	0.543867
	VP0617	GMP synthase	-0.515008	0.178508
	VP0618	hypothetical protein	0.0222253	0.999277
	VP0619	putative chitinase	-0.753733	0.0358569
	VP0620	conserved hypothetical protein	-0.417956	0.90156
	VP0621	putative nonspecific acid phosphatase precursor	-0.300956	0.999277
	VP0622	sodium/alanine symporter	0.508956	0.722932
	VP0623	D-amino acid dehydrogenase, small subunit	0.283691	0.999277
	VP0624	putative transcriptional regulator, LysR family	0.0806072	0.999277
	VP0625	hypothetical protein	-0.943545	0.0358569
	VP0626	hypothetical protein	-0.614867	0.316282
	VP0627	hypothetical protein	-1.35696	0.809674
	VP0628	hypothetical protein	-0.664692	0.143237
	VP0629	homocysteine synthase	0.298238	0.986842
	VP0630	putative aminotransferase protein	0.000143074	0.999928
	VP0631	hypothetical protein	-0.168832	0.999277
	VP0632	putative Na+/H+ antiporter	0.0314253	0.999277
	VP0633	putative integral membrane protein	0.186895	0.999277
	VP0634	hypothetical protein	0.0878007	0.999277
	VP0635	putative transcriptional regulator, LysR family	-0.249124	0.999277
	VP0636	putative outer membrane protein A	0.922601	0.791861
	VP0637	hypothetical protein	-0.116712	0.999277
	VP0638	putative resolvase	0.493865	0.999277
	VP0639	hypothetical protein	-0.4797	0.999277
	VP0640	hypothetical protein	NA	NA
	VP0641	hypothetical protein	NA	NA
	VP0642	putative ribonuclease HI	NA	NA
	VP0643	hypothetical protein	-0.225589	0.844699
	VP0644	small protein B	-0.0910661	0.999277
	VP0645	conserved hypothetical protein	0.0886563	0.999277
	VP0646	conserved hypothetical protein	0.131636	0.999277
	VP0647	small protein A	0.119038	0.999277
	VP0648	DNA repair protein RecN	0.188445	0.999277
	VP0649	conserved hypothetical protein	0.749426	0.115853
	VP0650	conserved hypothetical protein	-0.249745	0.950455
	VP0651	GrpE	0.209978	0.999277
	VP0652	GltP	0.33555	0.999277
	VP0653	DnaK protein	0.243264	0.999277
	VP0654	DnaJ protein	0.0914381	0.999277
	VP0656	putative fimbrial assembly protein PilE	0.177866	0.999277
	VP0657	putative type IV pilin	-0.253571	0.999277
	VP0658	hypothetical protein	-0.0802464	0.999277
	VP0659	hypothetical protein	0.0777012	0.999277
	VP0660	putative type IV pilin	0.0861392	0.999277
	VP0661	hypothetical protein	0.267312	0.999277
	VP0662	conserved hypothetical protein	-0.560367	0.124478
	VP0663	YfhC protein	0.127117	0.999277
	VP0664	hypothetical protein	-0.223549	0.999277
	VP0665	transglycosylase, Slt family	-0.0648631	0.999277
	VP0666	phosphoribosylformylglycinamidine synthase	-0.36669	0.734784
	VP0667	hypothetical protein	-0.163091	0.999277
	VP0668	hypothetical protein	-0.112571	0.999277
	VP0669	conserved hypothetical protein	0.0849541	0.999277
	VP0670	hypothetical protein	-0.745045	0.00154342
	VP0671	aminoacyl-histidine dipeptidase	0.0705379	0.999277
	VP0672	conserved hypothetical protein	-0.412762	0.840554
	VP0673	xanthine-guanine phosphoribosyltransferase	-0.288085	0.808295
	VP0674	conserved hypothetical protein	-0.0991057	0.999277
	VP0675	transcriptional regulator Crl	-0.0993484	0.999277
	VP0676	glutamate 5-kinase	-0.0219124	0.999277
	VP0677	gamma-glutamyl phosphate reductase	-0.0450795	0.999277
	VP0678	conserved hypothetical protein	-0.143388	0.999277
	VP0679	riboflavin-specific deaminase	-0.0207483	0.999277
	VP0680	riboflavin synthase, alpha subunit	0.0452621	0.999277
	VP0681	3,4-dihydroxy-2-butanone 4-phosphate synthase/GTP cyclohydrolase II	-0.0516624	0.999277
	VP0682	riboflavin synthase, beta subunit	-0.212251	0.895195
	VP0683	N utilization substance protein B	-0.22793	0.999277
	VP0684	thiamin-monophosphate kinase	-0.113278	0.999277
	VP0685	phosphatidylglycerophosphatase A	0.327611	0.864505
	VP0686	1-deoxyxylulose-5-phosphate synthase	-0.0788666	0.999277
	VP0687	geranyltranstransferase	-0.211006	0.99261
	VP0688	exodeoxyribonuclease, small subunit	-0.128746	0.999277
	VP0689	sodium-driven polar flagellar protein MotA	0.138935	0.999277
	VP0690	sodium-driven polar flagellar protein MotB	0.0457143	0.999277
	VP0691	thiamin biosynthesis protein ThiI	-0.268485	0.991031
	VP0692	transcriptional regulator, LysR family	-0.00523956	0.999277
	VP0693	hypothetical protein	-0.393544	0.808295
	VP0694	conserved hypothetical protein	-0.264256	0.875615
	VP0695	conserved hypothetical protein	-0.0819966	0.999277
	VP0696	minor nuclease C1B isoform precursor	0.776441	0.727954
	VP0697	exodeoxyribonuclease IX	0.00400177	0.999277
	VP0698	conserved hypothetical protein	0.30282	0.921674
	VP0699	GGDEF family protein	0.107659	0.999277
	VP0700	conserved hypothetical protein	-0.00908373	0.999277
	VP0701	conserved hypothetical protein	-0.0785491	0.999277
	VP0702	Syd protein	-0.105732	0.999277
	VP0703	conserved hypothetical protein	-0.20149	0.999277
	VP0704	lipoprotein YaeC	0.22605	0.999277
	VP0705	ABC transporter, permease protein	0.224825	0.999277
	VP0706	ABC transporter, ATP-binding protein	0.245049	0.966766
	VP0707	hypothetical protein	NA	NA
	VP0708	histidinol phosphatase-related protein	-0.164286	0.999277
	VP0709	trehalose operon repressor	-0.102716	0.999277
	VP0710	PTS system, trehalose-specific IIBC component	0.0562347	0.999277
	VP0711	trehalose-6-phosphate hydrolase	0.0165857	0.999277
	VP0712	hypothetical protein	-0.462634	0.687627
	VP0713	hypothetical protein	-0.0574775	0.999277
	VP0714	conserved hypothetical protein	-0.481852	0.770045
	VP0715	serine hydroxymethyltransferase	-0.0817592	0.999277
	VP0716	lipoic acid synthetase	-0.083496	0.999277
	VP0717	lipoate-protein ligase B	0.0416972	0.999277
	VP0718	conserved hypothetical protein	-0.0764776	0.999277
	VP0719	D-alanyl-D-alanine carboxypeptidase	-0.111469	0.999277
	VP0720	putative rare lipoprotein A	-0.115385	0.999277
	VP0721	rod shape-determining protein RodA	-0.0408543	0.999277
	VP0722	penicillin-binding protein 2	-0.185374	0.959016
	VP0723	conserved hypothetical protein	-0.109656	0.999277
	VP0724	conserved hypothetical protein	-0.0168145	0.999277
	VP0725	DNA polymerase III, delta subunit	-0.00795206	0.999277
	VP0726	rare lipoprotein B	0.0256186	0.999277
	VP0727	leucyl-tRNA synthetase	-0.0341023	0.999277
	VP0728	conserved hypothetical protein	0.110052	0.999277
	VP0729	apolipoprotein N-acyltransferase	-0.362481	0.372902
	VP0730	putative hemolysin	-0.0861645	0.999277
	VP0731	conserved hypothetical protein	-0.124144	0.999277
	VP0732	PhoH family protein	-0.0952757	0.999277
	VP0733	conserved hypothetical protein	-0.0306421	0.999277
	VP0735	VisC-related protein	-0.0429982	0.999277
	VP0736	hypothetical protein	NA	NA
	VP0737	GTP-binding protein	-0.215501	0.99261
	VP0738	peptidyl-tRNA hydrolase	-0.192083	0.999277
	VP0739	ribose-phosphate pyrophosphokinase	-0.414446	0.297612
	VP0740	kinase, GHMP family	-0.483517	0.420477
	VP0741	putative outer membrane lipoprotein LolB	-0.284345	0.938797
	VP0742	glutamyl-tRNA reductase	-0.0749434	0.999277
	VP0743	peptide chain release factor 1	-0.143543	0.999277
	VP0744	HemK protein	-0.207243	0.935466
	VP0745	conserved hypothetical protein	-0.433397	0.713483
	VP0746	conserved hypothetical protein	-0.229064	0.850182
	VP0747	2-dehydro-3-deoxyphosphooctonate aldolase	-0.264125	0.901233
	VP0748	5'-nucleotidase precursor	-0.299125	0.668799
	VP0749	conserved hypothetical protein	0.280097	0.792443
	VP0750	pseudouridine synthase family 1 protein	-0.151249	0.991031
	VP0751	conserved hypothetical protein	-0.00852118	0.999277
	VP0752	conserved hypothetical protein	-0.481585	0.99384
	VP0753	hypothetical protein	0.311103	0.753159
	VP0754	hypothetical protein	1.06991	NA
	VP0755	N,N'-diacetylchitobiase precursor	0.372792	0.715961
	VP0756	hypothetical protein	-0.395664	0.895195
	VP0757	conserved hypothetical protein	0.157165	0.999277
	VP0758	cation transport ATPase, E1-E2 family	0.119644	0.999277
	VP0759	hypothetical protein	NA	NA
	VP0760	putative chitoporin	-0.480233	0.814589
	VP0761	hypothetical protein	-0.0425667	0.999277
	VP0762	glutamyl-tRNA synthetase	-0.169465	0.997085
	VP0763	hypothetical protein	NA	NA
	VP0764	outer membrane protein OmpA	-0.630873	0.095164
	VP0765	hypothetical protein	-0.84362	0.857336
	VP0766	conserved hypothetical protein	0.807253	0.345104
	VP0767	conserved hypothetical protein	-2.17779	6.01583e-28
	VP0768	conserved hypothetical protein	-2.44777	4.37263e-26
	VP0769	conserved hypothetical protein	-2.19736	2.04755e-20
	VP0770	polar flagellar FlgN	-0.144183	0.999277
	VP0771	polar flagellar FlgM	-0.0690874	0.999277
	VP0772	polar flagellar FlgA	-0.0284137	0.999277
	VP0773	chemotaxis CheV	0.0736801	0.999277
	VP0774	chemotaxis methyltransferase CheR	0.0267736	0.999277
	VP0775	polar flagellar FlgB	-1.97632	3.17476e-06
	VP0776	polar flagellar FlgC	-2.08755	2.36011e-41
	VP0777	polar flagellar FlgD	-2.14747	4.37263e-26
	VP0778	polar flagellar FlgE	-2.2796	1.98307e-40
	VP0779	hypothetical protein	NA	NA
	VP0780	polar flagellar FlgF	-2.42294	3.10962e-43
	VP0781	polar flagellar FlgG	-2.37583	8.21348e-34
	VP0782	flagellar L-ring protein precursor FlgH	-2.31879	1.58263e-32
	VP0783	flagellar P-ring protein precursor FlgI	-2.40821	1.20669e-46
	VP0784	peptidoglycan hydrolase FlgJ	-2.49999	9.97968e-47
	VP0785	polar flagellar hook associated protein type 1 FlgK	-2.53532	1.62465e-47
	VP0786	hook-associated protein type 3 FlgL	-2.31648	1.10212e-47
	VP0787	hypothetical protein	NA	NA
	VP0788	polar flagellin FlaC	-2.52221	2.23391e-57
	VP0789	hypothetical protein	2.34995	NA
	VP0790	polar flagellin FlaD	-2.75927	3.47102e-10
	VP0791	polar flagellin FlaE	-3.95624	0.142302
	VP0793	PTS system, glucose-specific IIA component	-0.0955615	0.999277
	VP0794	phosphoenolpyruvate-protein phosphotransferase	-0.114436	0.999277
	VP0795	phosphocarrier protein HPr	-0.145545	0.999277
	VP0796	hypothetical protein	-0.052952	0.999277
	VP0797	cysteine synthase A	0.104373	0.999277
	VP0798	CysZ protein	0.111862	0.999277
	VP0799	cell division protein ZipA	0.133004	0.999277
	VP0800	DNA ligase	-0.116053	0.999277
	VP0801	hypothetical protein	NA	NA
	VP0802	putative exported protein	0.16502	0.999277
	VP0804	conserved hypothetical protein	-0.211594	0.997085
	VP0805	conserved hypothetical protein	-0.259621	0.753824
	VP0806	conserved hypothetical protein	0.387049	0.787035
	VP0807	hypothetical protein	0.325712	0.999277
	VP0808	oxidoreductase, short-chain dehydrogenase/reductase family	-0.156505	0.999277
	VP0809	putative sugar nucleotide epimerase	0.242708	0.982026
	VP0810	putative PTS system mannose-specific, factor IIC	0.572668	0.999277
	VP0811	hypothetical protein	NA	NA
	VP0812	hypothetical protein	0.638956	0.991031
	VP0813	putative nitrogen regulatory protein P-II family protein	0.541302	0.999277
	VP0814	hypothetical protein	0.495085	0.999277
	VP0815	hypothetical protein	-0.207316	0.999277
	VP0816	conserved hypothetical protein	-0.0863338	0.999277
	VP0817	selenoprotein W-related protein	-0.0602076	0.999277
	VP0818	putative membrane protein	0.0999782	0.999277
	VP0819	ToxS	-0.12643	0.999277
	VP0820	ToxR	-0.144742	0.999277
	VP0821	heat shock protein HtpG	0.49611	0.657699
	VP0822	adenylate kinase	-0.139395	0.999277
	VP0823	ferrochelatase	-0.0151946	0.999277
	VP0824	putative permease	0.0497272	0.999277
	VP0825	putative transcriptional activator RfaH	0.138501	0.999277
	VP0826	asparagine synthetase B, glutamine-hydrolyzing	0.588642	0.200676
	VP0827	putative glutathione-regulated potassium-efflux system protein KefB	-0.144804	0.999277
	VP0828	N-acetylglucosamine repressor	0.125293	0.999277
	VP0829	N-acetylglucosamine-6-phosphate deacetylase	0.154291	0.999277
	VP0830	hypothetical protein	0.41395	0.999277
	VP0831	PTS system, N-acetylglucosamine-specific IIABC component	-0.0337838	0.999277
	VP0832	glutaminyl-tRNA synthetase	0.0868369	0.999277
	VP0833	ferric uptake regulatory protein	-0.0801715	0.999277
	VP0834	conserved hypothetical protein	0.99165	0.24931
	VP0835	flavodoxin 1	0.0405128	0.999277
	VP0836	conserved hypothetical protein	-0.124838	0.999277
	VP0837	putative esterase/lipase YbfF	0.0665705	0.999277
	VP0838	SeqA protein	-0.177443	0.927793
	VP0839	phosphoglucomutase	-0.0766053	0.999277
	VP0840	hypothetical protein	-0.130979	0.999277
	VP0841	conserved hypothetical protein	0.0127351	0.999277
	VP0842	citrate synthase	0.301996	0.938797
	VP0843	succinate dehydrogenase, cytochrome b556 subunit	0.115309	0.999277
	VP0844	succinate dehydrogenase, hydrophobic membrane anchor protein	0.0472753	0.999277
	VP0845	succinate dehydrogenase, flavoprotein subunit	0.0456394	0.999277
	VP0846	succinate dehydrogenase, iron-sulfur protein	0.0688929	0.999277
	VP0847	2-oxoglutarate dehydrogenase, E1 component	-0.223145	0.99384
	VP0848	2-oxoglutarate dehydrogenase, E2 component, dihydrolipoamide succinyltransferase	-0.247735	0.991031
	VP0849	succinyl-CoA synthase, beta subunit	0.061479	0.999277
	VP0850	succinyl-CoA synthase, alpha subunit	0.0975308	0.999277
	VP0851	zinc ABC transporter, permease protein	-0.221455	0.997085
	VP0852	zinc ABC transporter, ATP-binding protein	-0.313858	0.742719
	VP0853	zinc ABC transporter, periplasmic zinc-binding protein	-0.0475242	0.999277
	VP0854	putative transcriptional regulator, AraC/XylS family	-0.0689232	0.999277
	VP0855	hypothetical protein	NA	NA
	VP0856	hypothetical protein	0.559141	0.999277
	VP0857	ferrous iron transport protein A	-0.0218105	0.999277
	VP0858	ferrous iron transport protein B	0.276982	0.947374
	VP0859	hypothetical protein	0.331491	0.953117
	VP0860	histidine triad family protein	-0.0350105	0.999277
	VP0861	arginyl-tRNA synthetase	-0.12395	0.999277
	VP0862	hypothetical protein	NA	NA
	VP0863	conserved hypothetical protein	-0.136631	0.999277
	VP0864	formyltetrahydrofolate deformylase	0.204671	0.999277
	VP0865	ATP-dependent helicase, DinG family	-0.0182649	0.999277
	VP0866	conserved hypothetical protein	0.0611327	0.999277
	VP0867	conserved hypothetical protein	-0.0956357	0.999277
	VP0868	putative outer membrane lipoprotein Slp	0.166835	0.999277
	VP0869	hypothetical protein	0.0501719	0.999277
	VP0870	long-chain-fatty-acid-CoA ligase	0.103508	0.999277
	VP0871	ribonuclease D	-0.0014021	0.999277
	VP0872	cell division topological specificity factor	-0.169452	0.999277
	VP0873	septum site-determining protein MinD	-0.112137	0.999277
	VP0874	septum site-determining protein MinC	0.0157732	0.999277
	VP0875	conserved hypothetical protein	-0.0583426	0.999277
	VP0876	putative lytic murein transglycosylase	0.06741	0.999277
	VP0877	transcriptional regulator, LysR family	0.0942476	0.999277
	VP0878	NupC family protein	-0.390527	0.999277
	VP0879	methylenetetrahydrofolate dehydrogenase/methenyltetrahydrofolate cyclohydrolase	-0.0994326	0.999277
	VP0880	hypothetical protein	0.115613	0.999277
	VP0881	putative beta-ketoacyl-ACP synthase	0.165519	0.999277
	VP0882	putative beta-ketoacyl-ACP reductase	0.0299064	0.999277
	VP0883	putative beta-hydroxydecanoyl-ACP dehydrase	0.00623618	0.999277
	VP0884	putative 3-oxoacyl-ACP synthase	-0.0354714	0.999277
	VP0885	hypothetical lipoprotein	-0.0031745	0.999277
	VP0886	hypothetical membrane protein	0.0881829	0.999277
	VP0887	hypothetical protein	0.0518359	0.999277
	VP0888	hypothetical protein	0.239708	0.99384
	VP0889	putative histidine ammonia-lyase protein	0.162864	0.999277
	VP0890	putative enzyme	0.00172948	0.999277
	VP0891	putative (3R)-hydroxymyristoyl-(acyl carrier protein) dehydratase	0.163715	0.999277
	VP0892	putative surfactin synthetase	-0.195618	0.999277
	VP0893	hypothetical membrane protein	-0.189246	0.99261
	VP0894	putative acyl carrier protein	-0.122504	0.999277
	VP0895	putative acyl carrier protein	0.0547912	0.999277
	VP0896	putative phospholipid biosynthesis acyltransferase	0.40774	0.795522
	VP0897	hypothetical protein	0.363428	0.773653
	VP0898	hypothetical lipoprotein	0.038692	0.999277
	VP0899	putative O-methyltransferase	0.174031	0.999277
	VP0900	putative oxidoreductase protein	-0.0430757	0.999277
	VP0901	hypothetical protein	0.422036	0.999277
	VP0902	putative hemolysin	0.202408	0.999277
	VP0903	RhlE	-0.444059	0.878582
	VP0904	KtrA	-0.0404038	0.999277
	VP0905	KtrB	-0.111583	0.999277
	VP0907	hypothetical protein	0.052602	0.999277
	VP0908	putative sugar transport system (permease)	0.0610132	0.999277
	VP0909	conserved hypothetical protein	0.10428	0.999277
	VP0910	C4-dicarboxylate-binding periplasmic protein	0.114476	0.999277
	VP0911	putative C4-dicarboxylate transport protein DctQ	0.467563	0.999277
	VP0912	C4-dicarboxylate transport protein	0.17028	0.999277
	VP0914	C4-dicarboxylate transport transcriptional regulatory protein	-0.00939253	0.999277
	VP0915	C4-dicarboxylate transport sensor protein	0.134378	0.999277
	VP0916	trigger factor	0.0605855	0.999277
	VP0917	ATP-dependent Clp protease, proteolytic subunit	0.0347639	0.999277
	VP0918	ATP-dependent Clp protease, ATP-binding subunit ClpX	0.0751065	0.999277
	VP0919	ATP-dependent protease LA	0.149657	0.999277
	VP0920	DNA-binding protein HU-beta	0.288547	0.547963
	VP0921	peptidyl-prolyl cis-trans isomerse D	0.0837058	0.999277
	VP0922	conserved hypothetical protein	-0.826288	0.960081
	VP0923	conserved hypothetical protein	-0.0917613	0.999277
	VP0924	hypothetical protein	0.060596	0.999277
	VP0925	deoxyguanosinetriphosphate triphosphohydrolase	0.113726	0.999277
	VP0926	conserved hypothetical protein	-0.105507	0.999277
	VP0927	putative aspartate aminotransferase	0.0528316	0.999277
	VP0928	menaquinone-specific isochorismate synthase	-0.022444	0.999277
	VP0929	2-succinyl-6-hydroxy-2,4-cyclohexadiene-1-carboxylate synthase/2-oxoglutarate decarboxylase	-0.0431783	0.999277
	VP0930	conserved hypothetical protein	-0.0378559	0.999277
	VP0931	naphthoate synthase	0.0531835	0.999277
	VP0932	o-succinylbenzoate-CoA synthase	0.163505	0.999277
	VP0933	o-succinylbenzoic acid-CoA ligase	-0.00722286	0.999277
	VP0934	hypothetical protein	-0.680607	0.938797
	VP0935	hypothetical protein	0.0840569	0.999277
	VP0936	hypothetical protein	-0.380234	0.817651
	VP0937	conserved hypothetical protein	-0.135587	0.999277
	VP0938	hypothetical protein	-0.142979	0.999277
	VP0939	hypothetical protein	0.189139	0.986842
	VP0940	conserved hypothetical protein	0.0425648	0.999277
	VP0941	putative multidrug resistance protein	-0.00601296	0.999277
	VP0942	putative fimbrial protein	-0.297178	0.999277
	VP0944	putative outer membrane protein	-0.0840184	0.999277
	VP0945	conserved hypothetical protein	-0.0505302	0.999277
	VP0946	cysteine synthase/cystathionine beta-synthase family protein	0.773811	0.526043
	VP0947	transcriptional regulator, AsnC family	0.358602	0.999277
	VP0948	hypothetical protein	0.395671	0.526043
	VP0949	acyl-CoA thioesterase II	0.0915723	0.999277
	VP0950	lipoprotein-related protein	-0.286476	0.850182
	VP0951	methylated-DNA-protein-cysteine methyltransferase-related protein	0.301462	0.999277
	VP0952	hypothetical protein	0.297971	0.999277
	VP0953	conserved hypothetical protein	0.0941833	0.999277
	VP0954	RNA methyltransferase, TrmH family	0.00961051	0.999277
	VP0955	ferredoxin	-0.857518	0.679871
	VP0956	conserved hypothetical protein	-0.19915	0.999277
	VP0957	hypothetical protein	NA	NA
	VP0958	inosine monophosphate dehydrogenase-related protein	0.588424	0.90156
	VP0959	cation transport ATPase, E1-E2 family	0.347878	0.653374
	VP0960	uridine phosphorylase	0.738967	0.981455
	VP0962	hypothetical protein	0.178035	0.999277
	VP0963	methyl-accepting chemotaxis protein	0.163104	0.999277
	VP0964	Hit family protein	-0.145192	0.999277
	VP0965	hypothetical protein	-0.180837	0.999277
	VP0966	conserved hypothetical protein	0.0819344	0.999277
	VP0967	conserved hypothetical protein	-0.074363	0.999277
	VP0968	conserved hypothetical protein	0.092362	0.999277
	VP0969	conserved hypothetical protein	0.0740913	0.999277
	VP0970	hypothetical protein	NA	NA
	VP0971	NADH dehydrogenase	0.0198866	0.999277
	VP0973	putative ribosomal-protein-serine acetyltransferase	-0.401756	0.930984
	VP0974	hypothetical protein	-0.0626195	0.999277
	VP0975	transcription-repair coupling factor	-0.0447937	0.999277
	VP0976	hypothetical protein	-0.139747	0.999277
	VP0977	conserved hypothetical protein	0.20222	0.991031
	VP0978	ABC transporter, ATP-binding protein	0.077536	0.999277
	VP0979	conserved hypothetical protein	0.0311865	0.999277
	VP0980	conserved hypothetical protein	0.00982385	0.999277
	VP0981	Rec2-related protein	0.0235503	0.999277
	VP0982	transport ATP-binding protein MsbA	-0.189764	0.982026
	VP0983	tetraacyldisaccharide 4'-kinase	-0.0160722	0.999277
	VP0984	3-deoxy-manno-octulosonate cytidylyltransferase	0.136931	0.999277
	VP0985	conserved hypothetical protein	0.49562	0.938504
	VP0986	conserved hypothetical protein	0.276968	0.999277
	VP0987	hypothetical protein	1.3537	0.981455
	VP0988	conserved hypothetical protein	0.212833	0.999277
	VP0989	hypothetical protein	0.919994	0.997085
	VP0990	conserved hypothetical protein	0.0474809	0.999277
	VP0991	hypothetical protein	-0.0903836	0.999277
	VP0992	pyruvate formate-lyase 1 activating enzyme	-0.227183	0.99261
	VP0993	conserved hypothetical protein	-0.204453	0.991031
	VP0994	formate acetyltransferase	-0.383598	0.901233
	VP0995	hypothetical protein	-0.00600583	0.999277
	VP0996	putative 54 kDa polar flagellar sheath protein A	-2.4631	1.71089e-29
	VP0997	hypothetical protein	0.166205	NA
	VP0998	amino acid ABC transporter, ATP-binding protein	0.463145	0.903137
	VP0999	amino acid ABC transporter, periplasmic amino acid-binding protein	0.396557	0.901233
	VP1000	amino acid ABC transporter, permease protein	0.567325	0.82068
	VP1001	amino acid ABC transporter, permease protein	0.802505	0.305684
	VP1002	hypothetical protein	-0.234441	0.919102
	VP1003	exodeoxyribonuclease III	-0.0127185	0.999277
	VP1004	conserved hypothetical protein	-0.178117	0.999277
	VP1005	primosomal replication protein N''	-0.080611	0.999277
	VP1006	conserved hypothetical protein	-0.143407	0.999277
	VP1007	ATP-dependent helicase, DinG family	-0.272052	0.875615
	VP1008	putative outer membrane porin protein%3B locus of qsr prophage	0.0392303	0.999277
	VP1009	hypothetical protein	0.119873	0.999277
	VP1010	pseudouridine synthase family 1 protein	-0.396954	0.572792
	VP1011	isocitrate dehydrogenase	0.275654	0.903137
	VP1012	cold shock-like protein CspD	0.0636803	0.999277
	VP1013	conserved hypothetical protein	-0.111085	0.999277
	VP1014	ATP-dependent Clp protease, ATP-binding subunit ClpA	0.123277	0.999277
	VP1015	hypothetical protein	0.0556568	0.999277
	VP1016	initiation factor IF-1	-0.100818	0.999277
	VP1017	arginyl-tRNA-protein transferase-related protein	-0.0624124	0.999277
	VP1018	leucyl/phenylalanyl-tRNA-protein transferase	-0.0202998	0.999277
	VP1019	putative outer membrane protein	0.314613	0.938797
	VP1020	3-phosphoshikimate 1-carboxyvinyltransferase	0.152428	0.999277
	VP1021	conserved hypothetical protein	-0.137991	0.999277
	VP1022	DNA topoisomerase I	-0.0177261	0.999277
	VP1023	glucose-1-phosphate adenylyltransferase	-1.08301	3.17869e-12
	VP1024	glycogen synthase	-1.04427	1.69567e-06
	VP1025	putative beta-ketoadipate enol-lactone hydrolase	-0.343864	0.545843
	VP1026	hypothetical protein	0.0774382	0.999277
	VP1027	conserved hypothetical protein	0.379769	0.819996
	VP1028	conserved hypothetical protein	0.238154	0.938476
	VP1029	hypothetical protein	1.15275	0.0141051
	VP1030	transcriptional regulator, LacI family	-0.266959	0.893095
	VP1031	TorD protein	0.129914	0.999277
	VP1032	DNA-binding response regulator TorR	0.0411815	0.999277
	VP1033	conserved hypothetical protein	-0.0185225	0.999277
	VP1034	SmtA protein	0.120556	0.999277
	VP1035	MukF protein	0.115574	0.999277
	VP1036	MukE protein	0.0433004	0.999277
	VP1037	cell division protein MukB	-0.0276433	0.999277
	VP1038	hypothetical protein	-0.226972	0.999277
	VP1039	hypothetical protein	0.0433777	NA
	VP1040	hypothetical protein	0.0906091	0.999277
	VP1041	gonadoliberin III-related protein	-0.0378263	0.999277
	VP1042	hypothetical protein	1.42435	NA
	VP1043	hypothetical protein	-0.0869148	0.999277
	VP1044	conserved hypothetical protein	-0.237096	0.999277
	VP1045	conserved hypothetical protein	-0.219301	0.999277
	VP1046	conserved hypothetical protein	-0.129721	0.999277
	VP1047	aspartyl-tRNA synthetase	-0.0722529	0.999277
	VP1048	crossover junction endodeoxyribonuclease RuvC	-0.204546	0.99384
	VP1049	hypothetical protein	0.262638	0.999277
	VP1050	hypothetical protein	-0.298492	0.999277
	VP1051	holliday junction DNA helicase RuvA	-0.119281	0.999277
	VP1052	holliday junction DNA helicase RuvB	-0.0430286	0.999277
	VP1053	cytochrome d ubiquinol oxidase, subunit I	-0.788634	0.142302
	VP1054	cytochrome d ubiquinol oxidase, subunit II	-0.797203	0.132587
	VP1055	conserved hypothetical protein	-0.820776	0.0491713
	VP1056	conserved hypothetical protein	-0.0384196	0.999277
	VP1057	TolQ protein	0.154276	0.999277
	VP1058	TolR membrane protein	0.13467	0.999277
	VP1059	TolA protein	-0.00154899	0.999277
	VP1060	TolB protein	0.129408	0.999277
	VP1061	peptidoglycan-associated lipoprotein	0.164021	0.999277
	VP1062	conserved hypothetical protein	0.0739485	0.999277
	VP1063	quinolinate synthetase A	-0.124788	0.999277
	VP1064	putative eukaryotic-type potassium channels	0.111231	0.999277
	VP1065	putative membrane protein	0.135843	0.999277
	VP1066	hypothetical protein	-0.289136	0.930011
	VP1067	conserved hypothetical protein	-0.133828	0.999277
	VP1068	hypothetical protein	-0.149932	0.999277
	VP1069	sensor histidine kinase	-0.0156117	0.999277
	VP1070	conserved hypothetical protein	-0.199994	0.999277
	VP1071	hypothetical protein	-0.594288	0.991031
	VP1072	putative helicase	-0.182073	0.999277
	VP1073	putative immunity repressor protein	0.209078	0.999277
	VP1074	hypothetical protein	-0.083039	0.999277
	VP1075	hypothetical protein	0.439664	0.882125
	VP1076	hypothetical protein	-0.101322	0.999277
	VP1077	integrase, phage family	0.0462651	0.999277
	VP1078	hypothetical protein	0.0621389	0.999277
	VP1079	hypothetical protein	0.217829	0.954753
	VP1080	hypothetical protein	-0.0458496	0.999277
	VP1081	hypothetical protein	-0.439974	0.402768
	VP1082	hypothetical protein	-0.340689	0.757642
	VP1083	putative ATP-dependent DNA helicase	-0.383482	0.321331
	VP1084	hypothetical protein	-0.198923	0.999277
	VP1085	hypothetical protein	-0.139928	0.999277
	VP1086	hypothetical protein	0.304317	0.999277
	VP1087	hypothetical protein	0.729916	0.00456975
	VP1088	putative chemotaxis transducer	0.0177381	0.999277
	VP1091	putative transmembrane protein affecting septum formation and cell membrane permeability	0.205287	0.938797
	VP1092	acridine efflux pump	0.202584	0.991031
	VP1093	putative transcriptional regulator	0.0458512	0.999277
	VP1094	conserved hypothetical protein	0.301666	0.942221
	VP1095	hypothetical protein	-0.818827	0.13523
	VP1096	putative tryptophanyl-tRNA synthetase	-0.313784	0.901233
	VP1097	putative ATP-dependent dsDNA exonuclease SbcC	0.484019	0.999277
	VP1098	putative phospholipase C precursor	-0.087489	0.999277
	VP1099	tRNA-(MS[2]IO[6]A)-hydroxylase	-0.184948	0.999277
	VP1100	hypothetical protein	0.0352965	0.999277
	VP1101	cys regulon transcriptional activator	0.206595	0.980909
	VP1102	hypothetical protein	0.00885031	0.999277
	VP1103	alanine dehydrogenase	0.445489	0.704271
	VP1104	leucine-responsive regulatory protein	0.223827	0.982026
	VP1105	putative cell division protein FtsK	-0.0111332	0.999277
	VP1106	outer membrane lipoproteins carrier protein	0.318263	0.756433
	VP1107	conserved hypothetical protein	0.0657654	0.999277
	VP1108	seryl-tRNA synthetase	-0.0471299	0.999277
	VP1109	hypothetical protein	0.289042	0.986842
	VP1110	hypothetical protein	0.125619	0.999277
	VP1111	putative zinc-finger containing protein	0.213546	0.999277
	VP1112	adenosylmethionine-8-amino-7-oxononanoate aminotransferase	0.144576	0.999277
	VP1113	biotin synthase	-0.165479	0.999277
	VP1114	8-amino-7-oxononanoate synthase	0.136104	0.999277
	VP1115	biotin synthesis protein BioC	0.195407	0.999277
	VP1116	dethiobiotin synthetase	0.178292	0.999277
	VP1117	hypothetical protein	0.179208	0.999277
	VP1118	heat shock protein HtpX	0.437329	0.809674
	VP1119	putative transcriptional regulator	1.07245	0.661879
	VP1120	oxidoreductase, short-chain dehydrogenase/reductase family	0.264593	0.999277
	VP1121	conserved hypothetical protein	0.134153	0.999277
	VP1122	conserved hypothetical protein	-0.351749	0.999277
	VP1123	cyclopropane-fatty-acyl-phospholipid synthase	-0.23613	0.999277
	VP1124	hypothetical protein	0.285788	0.999277
	VP1125	conserved hypothetical protein	0.436489	0.999277
	VP1126	hypothetical protein	-0.476693	0.999277
	VP1128	adenylosuccinate lyase	-0.223284	0.938797
	VP1129	conserved hypothetical protein	-0.154852	0.999277
	VP1130	tRNA (5-methylaminomethyl-2-thiouridylate)-methyltransferase	-0.16712	0.999277
	VP1131	hypothetical protein	-0.759309	0.679871
	VP1132	inosine-guanosine kinase	-0.114919	0.999277
	VP1133	DNA-binding protein H-NS	-0.0190539	0.999277
	VP1134	conserved hypothetical protein	-0.0742224	0.999277
	VP1135	hypothetical protein	0.146648	0.999277
	VP1136	putative transcription regulator TxR	-0.104624	0.999277
	VP1137	ATP phosphoribosyltransferase	0.238734	0.999277
	VP1138	histidinol dehydrogenase	0.230685	0.999277
	VP1139	histidinol-phosphate aminotransferase	0.156897	0.999277
	VP1140	imidazoleglycerol-phosphate dehydratase/histidinol-phosphatase	-0.059517	0.999277
	VP1141	amidotransferase HisH	0.0312038	0.999277
	VP1142	phosphoribosylformimino-5-aminoimidazole carboxamide ribotide isomerase	0.350852	0.991031
	VP1143	imidazoleglycerol-phosphate synthase, cyclase subunit	0.128008	0.999277
	VP1144	phosphoribosyl-AMP cyclohydrolase/phosphoribosyl-ATP pyrophosphohydrolase	0.270277	0.938797
	VP1145	conserved hypothetical protein	-0.0801215	0.999277
	VP1147	conserved hypothetical protein	-0.21124	0.938797
	VP1148	conserved hypothetical protein	-0.428663	0.19579
	VP1149	peptidyl-prolyl cis-trans isomerase B	-0.16839	0.989289
	VP1150	cysteinyl-tRNA synthetase	-0.183302	0.999277
	VP1151	thymidine kinase	-0.528816	0.451477
	VP1152	conserved hypothetical protein	-0.104408	0.999277
	VP1153	conserved hypothetical protein	0.0850593	0.999277
	VP1154	putative transcriptional regulator	0.108719	0.999277
	VP1155	putative membrane protein	0.107951	0.999277
	VP1156	DNA-binding protein inhibitor Id-2-related protein	-0.429121	0.991031
	VP1157	putative formate transporter 1	-0.35536	0.997085
	VP1158	hypothetical protein	-0.447019	0.999277
	VP1159	hypothetical protein	0.122458	0.999277
	VP1160	NapE protein	0.188411	0.999277
	VP1161	cytochrome c-type protein TorC	0.531262	0.0704808
	VP1162	trimethylamine-N-oxide reductase	0.400025	0.323912
	VP1163	putative alpha-1,6-galactosidase	-0.0920285	0.999277
	VP1164	hypothetical protein	0.228095	0.999277
	VP1165	conserved hypothetical protein	-0.0930456	0.999277
	VP1166	hypothetical protein	-0.201835	0.999277
	VP1167	peptide ABC transporter, ATP-binding protein	-0.0635771	0.999277
	VP1168	peptide ABC transporter, ATP-binding protein	-0.0303199	0.999277
	VP1169	peptide ABC transporter, permease protein	0.0498412	0.999277
	VP1170	peptide ABC transporter, permease protein	-0.0798451	0.999277
	VP1171	peptide ABC transporter, periplasmic peptide-binding protein	-0.0561955	0.999277
	VP1172	psp operon transcriptional activator	0.175796	0.999277
	VP1173	phage shock protein A	0.333679	0.535673
	VP1174	phage shock protein B	0.439961	0.844482
	VP1175	phage shock protein C	0.441096	0.396334
	VP1176	putative multidrug resistance protein	-0.127879	0.999277
	VP1177	putative periplasmic linker protein	0.174361	0.999277
	VP1178	transporter, AcrB/D/F family	0.0268643	0.999277
	VP1179	DNA-3-methyladenine glycosidase I	-0.213686	0.999277
	VP1180	putative lipase activator protein	0.137591	0.999277
	VP1181	lactonizing lipase	-1.11003	0.797436
	VP1182	cystathionine beta-lyase	0.0718563	0.999277
	VP1183	cardiolipin synthase	0.0116828	0.999277
	VP1184	putative sodium-dependent transporter	0.00630532	0.999277
	VP1185	putative chemotaxis transducer	0.126406	0.999277
	VP1186	pseudouridine synthase Rlu family protein	-0.356444	0.938797
	VP1187	conserved hypothetical protein	-0.142447	0.999277
	VP1188	putative ferredoxin oxidoreductase protein	-0.726063	0.938797
	VP1189	hybrid cluster protein%3B similar to prismane-protein homolog	-0.934962	0.0380891
	VP1190	putative sigma-54 dependent transcriptional regulator	-0.118139	0.999277
	VP1191	hypothetical protein	NA	NA
	VP1192	putative outer membrane lipoprotein Pcp	0.111655	0.999277
	VP1193	conserved hypothetical protein	0.0573367	0.999277
	VP1194	putative ABC transporter, ATP-binding protein	0.399281	0.881116
	VP1195	putative ABC transporter, permease protein	0.056248	0.999277
	VP1196	putative ABC transporter, periplasmic substrate-binding protein	0.319636	0.680747
	VP1197	hypothetical protein	-0.234168	0.999277
	VP1198	putative reductase	0.385507	0.999277
	VP1199	putative glutamate synthase, small chain	0.501903	0.945222
	VP1200	putative thiosulfate sulfurtransferase	0.187986	0.999277
	VP1201	putative sensor-kinase	-0.240265	0.999277
	VP1202	putative two-component response regulator	-0.196422	0.999277
	VP1203	heat shock protein HslJ	-0.0385851	0.999277
	VP1204	conserved hypothetical protein	0.353513	0.999277
	VP1205	conserved hypothetical protein	0.642228	0.400352
	VP1206	hypothetical protein	0.594982	0.999277
	VP1207	UDP-sugar hydrolase	0.285141	0.786946
	VP1208	putative amino group acetyl transferase	-0.169765	0.999277
	VP1209	putative transcriptional regulator	0.371953	0.999277
	VP1210	ribosomal protein L25	-0.00297198	0.999277
	VP1211	sensor histidine kinase	-0.212095	0.826938
	VP1212	DNA-binding response regulator	0.00683254	0.999277
	VP1213	hypothetical protein	-0.0566717	0.999277
	VP1214	helicase-related protein	-0.102721	0.999277
	VP1215	ribosomal small subunit pseudouridine synthase A	-0.247126	0.991031
	VP1216	multidrug resistance protein	-0.203432	0.999277
	VP1217	hypothetical protein	0.0451858	0.999277
	VP1218	putative outer membrane protein precursor	0.875035	0.722932
	VP1219	putative deca-heme c-type cytochrome	0.786847	0.999277
	VP1220	putative 83 kDa decaheme outer membrane cytochrome c	0.224098	0.999277
	VP1221	putative cytochrome subunit of sulfide dehydrogenase precursor	0.644357	0.962609
	VP1222	putative cytochrome c-type protein	0.485254	0.970579
	VP1223	conserved hypothetical protein	0.201959	0.986842
	VP1224	adhesin	0.282423	0.811229
	VP1225	ABC transporter, ATP-binding protein	-0.0523442	0.999277
	VP1226	conserved hypothetical protein	-0.318882	0.797412
	VP1227	conserved hypothetical protein	0.0947711	0.999277
	VP1228	Na+/H+-antiporter protein	0.0960473	0.999277
	VP1229	Na+/H+-antiporter protein	0.480031	0.661516
	VP1230	oxidoreductase, acyl-CoA dehydrogenase family	0.535014	0.469016
	VP1231	conserved hypothetical protein	-0.155838	0.999277
	VP1232	conserved hypothetical protein	-0.321347	0.875615
	VP1233	glutaredoxin 1	-0.0370174	0.999277
	VP1234	hypothetical protein	-0.864598	NA
	VP1235	iron-containing alcohol dehydrogenase	0.0498705	0.999277
	VP1236	conserved hypothetical protein	-0.190195	0.973413
	VP1237	putative glutamate decarboxylase	-0.100364	0.999277
	VP1238	conserved hypothetical protein	-0.0187404	0.999277
	VP1239	conserved hypothetical protein	-0.0854478	0.999277
	VP1240	hypothetical protein	-0.341005	0.803146
	VP1241	conserved hypothetical protein	-0.225558	0.999277
	VP1243	hypothetical protein	-0.299762	0.753824
	VP1244	response regulator	-0.294076	0.978576
	VP1245	response regulator	-0.0389519	0.999277
	VP1246	hypothetical protein	-0.145243	0.999277
	VP1247	phosphoserine aminotransferase	0.159646	0.999277
	VP1248	D-serine dehydratase	-0.0210049	0.999277
	VP1249	transport ATP-binding protein CydC	-0.0138897	0.999277
	VP1250	transport ATP-binding protein CydD	-0.0818896	0.999277
	VP1251	thioredoxin reductase	-0.058416	0.999277
	VP1252	hypothetical protein	0.784815	0.113828
	VP1253	NifS-related protein	0.811118	0.0941822
	VP1254	conserved hypothetical protein	0.0912816	0.999277
	VP1255	GGDEF family protein	0.270812	0.989289
	VP1256	transporter, NadC family	-0.638095	0.159787
	VP1257	SanA protein	-0.138665	0.999277
	VP1258	malate oxidoreductase	-0.128834	0.999277
	VP1259	putative ATP-dependent helicase	0.0683567	0.999277
	VP1260	outer membrane phospholipase, chain A	-1.33242	7.44272e-09
	VP1261	hypothetical protein	-1.17025	0.0704327
	VP1262	putative alkaline phosphatase	0.215965	0.999277
	VP1263	putative phosphoribosylaminoimidazole-succinocarboxamide synthase	-0.211398	0.893095
	VP1264	hypothetical protein	0.326666	0.991031
	VP1265	hypothetical protein	0.773475	0.0841109
	VP1266	hypothetical protein	-0.169132	0.99261
	VP1267	putative lipoprotein	-0.143112	0.999277
	VP1268	hypothetical protein	-0.279235	0.938797
	VP1269	hypothetical protein	-0.150364	0.999277
	VP1270	conserved hypothetical protein	0.382401	0.412578
	VP1271	conserved hypothetical protein	0.141034	0.999277
	VP1272	hypothetical protein	-0.37609	0.79018
	VP1273	histidine ammonia-lyase	0.277435	0.991031
	VP1274	urocanate hydratase	0.220683	0.999277
	VP1275	formiminoglutamase	0.302977	0.982562
	VP1276	imidazolonepropionase	0.443565	0.809674
	VP1277	histidine utilization repressor	0.184903	0.999277
	VP1278	putative SpoOM-related protein	0.236864	0.991031
	VP1279	hypothetical protein	0.302732	0.814589
	VP1280	threonyl-tRNA synthetase	-0.0576524	0.999277
	VP1281	large subunit ribosomal protein L35	0.0700223	0.999277
	VP1282	large subunit ribosomal protein L20	0.0450141	0.999277
	VP1283	conserved hypothetical protein	0.227004	0.999277
	VP1284	hypothetical protein	0.0840329	0.999277
	VP1285	putative transcriptional regulator	0.335322	0.881116
	VP1286	putative integral membrane protein	0.49214	0.679871
	VP1287	hyopothetical protein	0.353786	0.999277
	VP1288	hypothetical protein	0.442938	0.954753
	VP1289	GGDEF family protein	0.0658012	0.999277
	VP1290	phenylalanyl-tRNA synthetase, alpha chain	-0.168355	0.999277
	VP1291	phenylalanyl-tRNA synthetase, beta chain	-0.159912	0.999277
	VP1292	hypothetical protein	1.23601	0.99384
	VP1293	conserved hypothetical protein	-0.0857767	0.999277
	VP1294	integration host factor, alpha subunit	0.307855	0.999277
	VP1295	hypothetical protein	0.321584	0.999277
	VP1296	thiopurine methyltransferase	0.131883	0.999277
	VP1297	phosphoribosylglycinamide formyltransferase 2	-0.500774	0.205508
	VP1298	cytidine deaminase	1.35531	0.464507
	VP1299	conserved hypothetical protein	0.307306	0.811229
	VP1300	conserved hypothetical protein	0.439371	0.79018
	VP1301	exodeoxyribonuclease I	-0.181634	0.99261
	VP1302	sodium/dicarboxylate symporter	-0.31252	0.986842
	VP1303	hypothetical protein	0.308978	0.903137
	VP1304	nicotinate-nucleotide-dimethylbenzimidazole phosphoribosyltransferase	0.284342	0.820794
	VP1305	cobalamin (5'-phosphate) synthase	0.258898	0.878582
	VP1306	cobinamide kinase/cobinamide phosphate guanylyltransferase	-0.00233046	0.999277
	VP1307	putative alpha-ribazole-5'-phosphate phosphatase CobC	0.17874	0.999277
	VP1308	putative oligopeptidase	0.166729	0.981455
	VP1309	hypothetical protein	0.214748	0.999277
	VP1310	succinylglutamate desuccinylase	0.16589	0.997085
	VP1311	putative vitamin B12 ABC transporter, permease protein BtuC	-0.113213	0.999277
	VP1312	putative vitamin B12 ABC transporter, ATP-binding protein BtuD	-0.185792	0.999277
	VP1313	hypothetical protein	-0.264534	0.982026
	VP1314	hypothetical protein	-0.325639	0.826938
	VP1315	putative multidrug resistance protein	-0.227149	0.999277
	VP1316	transcriptional regulator, LysR family	0.510992	0.707983
	VP1317	putative glutaredoxin	0.0141213	0.999277
	VP1318	putative flippase	1.27948	0.207696
	VP1319	hypothetical protein	0.813378	0.585806
	VP1320	putative CDP-ribitol pyrophosphorylase	0.914216	0.228024
	VP1321	putative dTDP-glucose 4-6-dehydratase	0.28223	0.999277
	VP1322	putative LicD1 protein	0.488751	0.733011
	VP1323	conserved hypothetical protein	-0.440894	0.638895
	VP1324	conserved hypothetical protein	-0.153586	0.999277
	VP1325	hypothetical protein	0.727036	0.881116
	VP1326	hypothetical protein	0.170165	0.999277
	VP1327	hypothetical protein	-0.137171	0.999277
	VP1328	putative transcription regulator	0.295734	0.953231
	VP1329	fatty aldehyde dehydrogenase	0.70366	0.400352
	VP1330	proline racemase	0.754615	0.453581
	VP1331	D-amino acid dehydrogenase, small subunit	-0.102056	0.999277
	VP1332	probable binding protein component of ABC transporter	0.639751	0.639833
	VP1333	ornithine cyclodeaminase Ocd2	0.893509	0.383041
	VP1335	probable dihydrodipicolinate synthetase	0.607675	0.803146
	VP1336	probable ATP-binding component of ABC transporter	0.072957	0.999277
	VP1337	putative permease of ABC transporter	-0.180071	0.999277
	VP1338	probable permease of ABC transporter	-0.615804	0.982026
	VP1339	hypothetical protein	-0.201333	0.999277
	VP1340	collagenase	0.293236	0.999277
	VP1342	putative aminopeptidase	0.109217	0.999277
	VP1343	oligopeptide ABC transporter, ATP-binding protein	-0.825394	0.999277
	VP1344	oligopeptide ABC transporter, ATP-binding protein	1.86073	0.704271
	VP1345	oligopeptide ABC transporter, permease protein	-0.0954993	NA
	VP1346	oligopeptide ABC transporter, permease protein	4.61961	NA
	VP1347	oligopeptide ABC transporter, periplasmic oligopeptide-binding protein	1.24469	0.535673
	VP1348	peptidase, M20A family	-0.509494	0.999277
	VP1349	4-hydroxyphenylpyruvate dioxygenase	0.786271	0.579664
	VP1350	putative oxidoreductase	0.288729	0.999277
	VP1351	conserved hypothetical protein	0.427798	0.981796
	VP1352	putative glutathione S-transferase	0.1842	0.999277
	VP1353	hypothetical protein	0.0387964	0.999277
	VP1354	hypothetical protein	0.553129	0.999277
	VP1355	hypothetical protein	0.633253	0.624942
	VP1356	hypothetical protein	0.922556	0.376597
	VP1357	hypothetical protein	0.685536	0.753824
	VP1358	hypothetical protein	0.781771	0.79018
	VP1359	conserved hypothetical protein	0.471916	NA
	VP1360	hypothetical protein	NA	NA
	VP1361	putative ABC transport system permease protein	0.999953	0.950786
	VP1362	hypothetical protein	NA	NA
	VP1363	ABC transporter, ATP-binding protein	-0.529703	0.999277
	VP1364	possible ABC transport system periplasmic substrate-binding protein	0.650371	0.915539
	VP1365	putative M20/M25/M40 family peptidase	0.587925	0.207137
	VP1366	putative pyridoxine kinase	0.214572	0.999277
	VP1367	putative transcriptional regulator, LysR family	0.0327518	0.999277
	VP1368	hypothetical protein	-0.114186	0.999277
	VP1369	hypothetical protein	0.140968	0.999277
	VP1370	conserved hypothetical protein	0.215255	0.999277
	VP1371	putative phosphoglycerate mutase family protein	0.161348	0.999277
	VP1372	hypothetical protein	0.49248	0.891492
	VP1373	putative acetyltransferase	0.338129	0.999277
	VP1374	putative transporter	-0.0379547	0.999277
	VP1375	sensor histidine kinase	-0.231236	0.999277
	VP1376	putative chemotaxis protein CheY	-0.155254	0.999277
	VP1377	hypothetical protein	-0.0482401	0.999277
	VP1378	putative HD-GYP domain containing protein	0.0562439	0.999277
	VP1379	putative homoserine/homoserine lactone efflux protein	0.0559961	0.999277
	VP1380	conserved hypothetical protein	0.298939	0.915539
	VP1381	pyruvate formate lyase activating enzyme	0.430817	0.287384
	VP1382	transcriptional regulator, LysR family	-0.237675	0.999277
	VP1383	conserved hypothetical transmembrane protein	-0.17489	0.999277
	VP1384	hypothetical protein	NA	NA
	VP1385	conserved hypothetical protein	0.23276	0.999277
	VP1386	hypothetical protein	0.566335	0.600434
	VP1387	hypothetical protein	0.315901	0.689203
	VP1388	hypothetical protein	-0.0415351	0.999277
	VP1389	hypothetical protein	0.0238843	0.999277
	VP1390	hypothetical protein	-0.0812436	0.999277
	VP1391	putative transcriptional regulator	0.280125	0.999277
	VP1392	putative ClpA/B-type protease	0.724556	0.113002
	VP1393	BfdA	-0.879417	0.0397687
	VP1394	putative VgrG protein	0.114785	0.999277
	VP1395	hypothetical protein	0.0138163	0.999277
	VP1396	hypothetical protein	-0.0241311	0.999277
	VP1397	hypothetical protein	0.673817	0.628869
	VP1398	hypothetical protein	-0.109541	0.999277
	VP1399	hypothetical protein	0.34334	0.986842
	VP1400	hypothetical protein	0.771214	0.159787
	VP1401	hypothetical protein	0.276582	0.970579
	VP1402	conserved hypothetical protein	0.104375	0.999277
	VP1403	conserved hypothetical protein	0.316881	0.893095
	VP1404	hypothetical protein	-0.211213	0.999277
	VP1405	hypothetical protein	0.126834	0.999277
	VP1406	hypothetical protein	-0.0725039	0.999277
	VP1407	putative transcriptional regulator	0.29744	0.986842
	VP1408	putative IcmF-related protein	-0.0124884	0.999277
	VP1409	hypothetical protein	-0.0621008	0.999277
	VP1410	hypothetical protein	-0.109882	0.999277
	VP1411	hypothetical protein	0.131464	0.999277
	VP1412	hypothetical protein	0.489057	0.999277
	VP1413	conserved hypothetical protein	-0.466452	0.770045
	VP1414	hypothetical protein	0.511235	0.950786
	VP1415	hypothetical protein	0.126498	0.999277
	VP1416	hypothetical protein	0.252106	0.938797
	VP1417	hypothetical protein	0.45728	0.24361
	VP1418	hypothetical protein	1.14326	0.121447
	VP1419	hypothetical protein	1.43819	2.64514e-05
	VP1420	hypothetical protein	0.655584	0.0841109
	VP1421	hypothetical protein	0.213643	0.999277
	VP1422	SM-20-related protein	-0.152716	0.999277
	VP1423	conserved hypothetical protein	-0.314913	0.763849
	VP1424	hypothetical protein	NA	NA
	VP1425	putative alcohol dehydrogenase	0.512147	0.79018
	VP1426	tyrosine-specific transport protein	0.214634	0.947239
	VP1427	conserved hypothetical protein	0.026123	0.999277
	VP1430	hypothetical protein	-0.0928268	0.999277
	VP1431	putative ATP-binding component of a transport system	0.181563	0.999277
	VP1432	ATP-binding component of a transport system	0.28126	0.950786
	VP1433	hypothetical protein	NA	NA
	VP1434	putative V10 pilin	0.0908473	0.999277
	VP1435	putative sodium/glutamate symporter	-0.236731	0.999277
	VP1436	hypothetical protein	0.10844	0.999277
	VP1437	hypothetical protein	NA	NA
	VP1438	DnaK-related protein	-0.0710551	0.999277
	VP1439	DnaK-related protein	0.177445	0.999277
	VP1440	hypothetical protein	0.485418	0.585806
	VP1441	GGDEF family protein	-0.0874697	0.999277
	VP1442	conserved hypothetical protein	-0.324	0.999277
	VP1443	hypothetical protein	0.631155	0.0961453
	VP1444	hypothetical protein	-0.232894	0.893095
	VP1445	hypothetical protein	-0.155996	0.999277
	VP1446	hypothetical protein	-0.321659	0.826938
	VP1447	putaive anaerobic dimethyl sulfoxide reductase, subunit A	0.5963	0.874825
	VP1448	anaerobic dimethyl sulfoxide reductase, subunit B	-0.207094	0.999277
	VP1449	putative anaerobic dimethyl sulfoxide reductase, chain C	0.407478	0.999277
	VP1450	putative component of anaerobic dehydrogenases	-0.18073	0.999277
	VP1451	putative ferredoxin-type protein NapF	1.46917	0.938797
	VP1452	acyl carrier protein phosphodiesterase	0.183278	0.999277
	VP1453	ATP-dependent helicase HrpA	-0.0886469	0.999277
	VP1454	hypothetical protein	-0.964457	9.99984e-06
	VP1455	hypothetical protein	0.313254	0.967622
	VP1456	transporter, BCCT family	0.00703566	0.999277
	VP1457	hypothetical protein	-0.247323	0.999277
	VP1458	hypothetical protein	-2.32065	0.0241527
	VP1459	putative intercellular adhesion protein A (biofilm formation)	-1.29868	0.386031
	VP1460	hypothetical protein	NA	NA
	VP1461	putative glycosyl transferase	-2.29377	0.525845
	VP1462	putative polysaccharide export protein	-0.996382	0.756433
	VP1463	putative glycosyltransferase	-0.801181	0.938797
	VP1464	putative membrane protein of ExoQ family, involved in exopolysaccharide production	-1.36988	0.304584
	VP1465	putative lipopolysaccharide biosynthesis protein	-0.872394	0.954753
	VP1466	hypothetical protein	-2.01399	0.179922
	VP1467	putative galactosyltransferase	-1.40264	0.588184
	VP1468	putative hexosyltransferase	-1.30304	0.624942
	VP1469	putative LuxO repressor protein	0.0692799	0.999277
	VP1470	hypothetical protein	-0.236902	NA
	VP1471	hypothetical protein	-0.796332	0.999277
	VP1472	phosphorelay protein	-0.12428	0.999277
	VP1473	putative capsular polysaccharide biosynthesis	-0.835356	0.991031
	VP1474	putative capsule transport protein, OtnA protein	-0.0343727	0.999277
	VP1475	hypothetical protein	-0.259032	0.999277
	VP1477	DNA ligase	-0.363413	0.999277
	VP1478	hypothetical protein	-0.109294	0.999277
	VP1479	multidrug resistance protein NorM (Na+/drug antiporter)	-0.201682	0.999277
	VP1480	riboflavin synthase, alpha chain	0.365284	0.844699
	VP1481	conserved hypothetical protein	0.0536791	0.999277
	VP1482	putative response regulator	0.102886	0.999277
	VP1483	hypothetical protein	-0.27424	0.991031
	VP1484	hypothetical protein	0.168317	0.999277
	VP1485	lipoprotein NlpC	0.262167	0.999277
	VP1486	methyl-accepting chemotaxis protein	0.281648	0.999277
	VP1487	putative MutT/nudix family protein	0.631681	0.999277
	VP1488	hypothetical protein	0.359781	0.999277
	VP1489	hypothetical protein	2.26989	NA
	VP1490	hypothetical protein	-0.364856	0.999277
	VP1491	hypothetical protein	0.202397	0.999277
	VP1492	conserved hypothetical protein	0.309695	0.999277
	VP1493	conserved hypothetical protein	-0.503734	0.710546
	VP1494	ROK family protein	-0.0504862	0.999277
	VP1495	hypothetical protein	-0.0403521	0.999277
	VP1496	molybdopterin biosynthesis MoeA protein	-0.0486497	0.999277
	VP1497	molybdopterin-guanine dinucleotide biosynthesis protein A	0.105294	0.999277
	VP1498	ABC transporter, ATP-binding protein	0.122559	0.999277
	VP1499	ABC transporter, permease protein	0.406016	0.710546
	VP1501	conserved hypothetical protein	0.685858	0.047118
	VP1502	sigma-54 dependent response regulator	0.181574	0.999277
	VP1503	sensor histidine kinase	-0.25297	0.947095
	VP1504	ABC transporter, ATP-binding protein	-0.469898	0.608043
	VP1506	formate dehydrogenase accessory protein	0.229707	0.999277
	VP1508	hypothetical protein	0.554014	0.638895
	VP1509	hypothetical protein	0.311825	0.999277
	VP1510	iron-sulfur cluster-binding protein	0.827289	0.115853
	VP1511	putative formate dehydrogenase-specific chaperone	0.775759	0.689169
	VP1512	hypothetical protein	0.943426	0.504818
	VP1513	putative formate dehydrogenase large subunit	0.756833	0.237228
	VP1514	formate dehydrogenase, iron-sulfur subunit	0.652132	0.451477
	VP1515	formate dehydrogenase, cytochrome b556 subunit	0.724267	0.388395
	VP1516	hypothetical protein	0.811758	0.404407
	VP1517	putative Rhs-family protein	-0.383455	0.781068
	VP1518	hypothetical protein	0.243464	0.999277
	VP1519	hypothetical protein	0.0906067	0.999277
	VP1520	hypothetical protein	-0.613339	0.999277
	VP1521	hypothetical protein	0.341801	0.833163
	VP1522	hypothetical protein	0.0368878	0.999277
	VP1523	putative ammonium transporter Amt	-0.28735	0.999277
	VP1524	nicotinate mononucleotide:5,6-dimethylbenzimidazole phosphoribosyltransferase	0.182982	0.999277
	VP1525	spermidine/putrescine ABC transporter, periplasmic spermidine/putrescine-binding protein	-0.120344	0.999277
	VP1526	spermidine/putrescine ABC transporter, periplasmic spermidine/putrescine-binding protein	-0.135487	0.999277
	VP1527	spermidine/putrescine ABC transporter, permease protein	-0.229626	0.999277
	VP1528	spermidine/putrescine ABC transporter, permease protein	-0.233068	0.999277
	VP1529	spermidine/putrescine ABC transporter, ATP-binding protein	-0.208324	0.999277
	VP1530	hypothetical protein	-0.204942	0.989289
	VP1531	putative Bax protein	-0.134671	0.999277
	VP1532	hypothetical protein	-0.137058	0.999277
	VP1533	putative ATPase	-0.362679	0.935466
	VP1534	hypothetical protein	NA	NA
	VP1535	putative stress protein	0.00593585	0.999277
	VP1536	fumarate and nitrate reduction regulatory protein	-0.173092	0.999277
	VP1537	conserved hypothetical protein	0.0136251	0.999277
	VP1538	FixS-related protein	-0.0590377	0.999277
	VP1539	cation transport ATPase, E1-E2 family	-0.136017	0.999277
	VP1540	hypothetical protein	-0.264601	0.74762
	VP1541	cytochrome c oxidase, subunit CcoP	0.0240413	0.999277
	VP1542	cytochrome c oxidase, subunit CcoQ	-0.00701854	0.999277
	VP1543	cytochrome c oxidase, subunit CcoO	0.111133	0.999277
	VP1544	cytochrome c oxidase, subunit CcoN	0.0801279	0.999277
	VP1545	hypothetical protein	0.00395947	0.999277
	VP1546	hypothetical protein	-0.128259	0.999277
	VP1547	sensor histidine kinase/response regulator	-0.445782	0.400352
	VP1549	bacteriophage f237 ORF10	0.0525332	0.999277
	VP1551	bacteriophage f237 ORF1	-0.838095	0.999277
	VP1552	bacteriophage f237 ORF2	-1.01195	0.989289
	VP1554	bacteriophage f237 ORF4	0.169195	0.999277
	VP1556	bacteriophage f237 ORF5	0.762165	0.999277
	VP1558	bacteriophage f237 ORF7	-1.48283	0.608043
	VP1560	hypothetical protein	0.829307	0.999277
	VP1561	bacteriophage f237 ORF8	-0.104292	0.999277
	VP1562	bacteriophage f237 ORF9	0.350707	0.999277
	VP1563	hypothetical protein	-0.634014	0.999277
	VP1564	hypothetical protein	-0.280567	0.621194
	VP1565	hypothetical protein	NA	NA
	VP1566	putative structural protein P5 (Alteromonas phage PM2)	0.0754296	0.999277
	VP1567	hypothetical protein	NA	NA
	VP1574	hypothetical protein	NA	NA
	VP1575	putative major phage capsid protein	-0.963845	NA
	VP1576	hypothetical protein	NA	NA
	VP1577	hypothetical protein (Alteromonas phage PM2)	-0.994583	0.99384
	VP1578	hypothetical protein	NA	NA
	VP1579	hypothetical protein	-0.106783	0.999277
	VP1580	hypothetical protein	0.470767	NA
	VP1582	hypothetical protein	NA	NA
	VP1583	putative phage replication initiation protein (Alteromonas phage PM2)	0.0822333	0.999277
	VP1584	hypothetical protein	0.857573	0.938797
	VP1585	hypothetical protein	NA	NA
	VP1586	putative phage protein, Vpf148 [bacteriophage VfO3K6]	-0.574255	0.805632
	VP1587	hypothetical protein	-0.12806	0.999277
	VP1588	hypothetical protein	0.249172	0.999277
	VP1589	putative dehydrogenase	0.162465	0.999277
	VP1590	ATP-dependent protease LA-related protein	-0.580263	0.040124
	VP1591	3-hydroxydecanoyl-(acyl-carrier-protein) dehydratase	-0.132447	0.999277
	VP1592	hypothetical protein	-1.37672	NA
	VP1593	ribosome modulation factor	0.356002	0.704271
	VP1594	hypothetical protein	0.087051	0.999277
	VP1595	ABC transporter, ATP-binding protein	-0.128303	0.999277
	VP1596	conserved hypothetical protein	-0.240854	0.999277
	VP1597	putative N6-adenine-specific DNA methylase	-0.283584	0.756433
	VP1599	conserved hypothetical protein	-0.101359	0.999277
	VP1601	dihydroorotate dehydrogenase	-0.452418	0.0961453
	VP1602	putative NAD-glutamate dehydrogenase	0.133697	0.999277
	VP1603	hypothetical protein	-0.301925	0.999277
	VP1604	aminopeptidase N	0.202265	0.999277
	VP1605	hypothetical protein	-0.393384	0.999277
	VP1606	tail-specific protease	-0.236196	0.79018
	VP1607	putative activator of ProP osmoprotectant transporter	-0.286983	0.79018
	VP1608	conserved hypothetical protein	-0.0201563	0.999277
	VP1609	ABC transporter, ATP-binding protein	-0.206781	0.963826
	VP1610	PqiA family protein	-0.219372	0.980909
	VP1611	conserved hypothetical protein	-0.0719773	0.999277
	VP1612	Sun/nucleolar protein family protein	-0.138152	0.999277
	VP1613	conserved hypothetical protein	0.071122	0.999277
	VP1614	hypothetical protein	-0.0875953	0.999277
	VP1615	hypothetical protein	0.851748	0.876775
	VP1616	3-deoxy-D-arabinoheptulosonate-7-phosphate (DAHP) synthetase	-0.184361	0.991031
	VP1617	conserved hypothetical protein	-0.0844419	0.999277
	VP1618	hypothetical protein	NA	NA
	VP1619	uroporphyrin-III C-methyltransferase	0.250875	0.704271
	VP1620	amino acid ABC transporter, periplasmic amino acid-binding protein	0.0968124	0.999277
	VP1621	amino acid ABC transporter, permease protein	0.713589	0.999277
	VP1622	amino acid ABC transporter, permease protein	0.200316	0.999277
	VP1623	amino acid ABC transporter, ATP-binding protein	0.11676	0.999277
	VP1624	putative TEGT family carrier/transport protein	0.272931	0.986842
	VP1625	hypothetical protein	0.553526	0.755578
	VP1626	sulfite reductase, gamma subunit-related protein	-0.254571	0.999277
	VP1627	acylphosphatase	-0.104614	0.999277
	VP1628	putative methyl-accepting chemotaxis protein	0.20438	0.932269
	VP1629	putative SAM-dependent methyltransferase	-0.549312	0.414009
	VP1630	putative calcium-binding outer membrane-like protein	0.0612012	0.999277
	VP1631	agglutination protein	-0.356202	0.99261
	VP1632	putative outer membrane protein	-0.0380791	0.999277
	VP1633	putative RTX toxin	-0.157294	0.999277
	VP1634	agglutination protein	-0.371067	0.657699
	VP1635	putative outer membrane protein	-0.309425	0.887786
	VP1636	hypothetical protein	-0.272888	0.753824
	VP1637	putative GGDEF family protein	-0.327023	0.792443
	VP1638	exsB protein	-0.114288	0.999277
	VP1639	conserved hypothetical protein	-0.0479039	0.999277
	VP1640	conserved hypothetical protein	0.0289518	0.999277
	VP1641	MutT/nudix family protein	0.40383	0.938797
	VP1642	putative trypsin	-0.113756	0.999277
	VP1643	putative acetyltransferase	-0.220747	0.999277
	VP1644	PrpE protein	0.258612	0.999277
	VP1645	conserved hypothetical protein	-0.0181975	0.999277
	VP1646	aconitate hydratase 1	0.277649	0.999277
	VP1647	methylcitrate synthase	0.352732	0.99261
	VP1648	carboxyphosphonoenolpyruvate phosphonomutase	0.235852	0.999277
	VP1649	transcriptional regulator, GntR family	0.0923674	0.999277
	VP1650	conserved hypothetical protein	-0.0587704	0.999277
	VP1651	putative tricarboxylic transport TctC	-0.0587104	0.999277
	VP1652	putative tricarboxylic transport TctB	NA	NA
	VP1653	putative tricarboxylic transport TctA	0.651654	0.999277
	VP1654	hypothetical protein	0.622411	0.772128
	VP1655	immunogenic protein	-0.164372	0.999277
	VP1656	putative translocator protein PopD	-0.458235	0.782916
	VP1657	putative translocator protein PopB	-0.502535	0.689169
	VP1658	low calcium response locus protein H	-0.408739	0.947095
	VP1659	hypothetical protein	-0.724507	0.0466488
	VP1660	putative regulator in type III secretion	-0.708859	0.329386
	VP1661	putative LcrR	-0.734017	0.0941822
	VP1662	low calcium response protein	-1.02065	0.00270841
	VP1663	putative YscY	-1.37631	8.75194e-05
	VP1664	putative type III secretion protein	-0.948223	0.000365054
	VP1665	putative type III secretion protein	-0.813501	0.0727636
	VP1666	hypothetical protein in type III secretion	-0.843982	0.170877
	VP1667	putative outer membrane protein PopN	-0.663671	0.0804256
	VP1668	ATP synthase in type III secretion system	-0.870894	0.00475764
	VP1669	putative type III secretion protein YscO	-0.809056	0.113002
	VP1670	putative translocation protein in type III secretion	-0.985634	0.00105537
	VP1671	putative translocation protein in type III secretion	-1.17034	5.04929e-05
	VP1672	translocation protein in type III secretion	-0.939371	0.0205246
	VP1673	translocation protein in type III secretion	-1.27607	0.0154889
	VP1674	translocation protein in type III secretion	-0.896128	0.040124
	VP1675	translocation protein in type III secretion	-0.833002	0.0290377
	VP1676	putative transcriptional regulator	0.0676908	0.999277
	VP1677	hypothetical protein	0.0359999	0.999277
	VP1678	putative dienelactone hydrolase and related enzymes	-0.492367	0.782916
	VP1679	hypothetical protein	-0.0086648	0.999277
	VP1680	hypothetical protein	-0.444258	0.750395
	VP1682	hypothetical protein	-0.284215	0.999277
	VP1683	hypothetical protein	-0.708388	0.113002
	VP1684	hypothetical protein	-0.788371	0.0222701
	VP1685	hypothetical protein	0.703381	0.999277
	VP1686	hypothetical protein	-0.436385	0.699979
	VP1687	putative type III chaperone	-0.459493	0.707983
	VP1688	putative type III secretion protein	-0.843052	0.0704808
	VP1689	putative type III secretion protein	-0.794481	0.0841109
	VP1690	putative type III secretion lipoprotein	-0.830016	0.0206548
	VP1691	type III export protein	-0.736282	0.35482
	VP1692	putative type III export protein	-0.862447	0.0421612
	VP1693	putative type III secretion protein	-0.473942	0.747032
	VP1694	type III export protein YscF	-0.808592	0.0379905
	VP1695	putative type III export protein PscD	-0.60148	0.237004
	VP1696	putative type III secretion protein YscC	-0.657297	0.267006
	VP1697	putative type III export apparatus protein NosA	-0.953164	0.00182702
	VP1698	hypothetical protein	-0.72438	0.0514753
	VP1699	transcriptional regulator ExsA	0.180803	0.999277
	VP1700	putative lipoprotein VirG (YscW)	0.914481	0.308627
	VP1701	putative exoenzyme S synthesis protein C precursor	-0.645379	0.132587
	VP1702	hypothetical protein	-0.786836	0.0523403
	VP1703	aldehyde dehydrogenase	0.00830231	0.999277
	VP1704	sigma-54 dependent transcriptional regulator	0.477451	0.575716
	VP1706	hypothetical protein	-0.474282	0.892342
	VP1707	hypothetical protein	-0.235211	0.999277
	VP1708	6-phosphogluconate dehydrogenase, decarboxylating	-0.150534	0.999277
	VP1709	DevB protein	-0.121326	0.999277
	VP1710	glucose-6-phosphate 1-dehydrogenase	-0.155489	0.986842
	VP1711	response regulator	0.386162	0.970579
	VP1712	putative sensor kinase CitA	0.363181	0.805632
	VP1713	conserved hypothetical protein	-0.52048	0.207507
	VP1714	conserved hypothetical protein	-0.252206	0.995782
	VP1715	conserved hypothetical protein	-0.263305	0.999277
	VP1717	conserved hypothetical protein	-0.153457	0.999277
	VP1718	cytochrome c551 peroxidase	0.154612	0.999277
	VP1719	putative aspartokinase	0.122922	0.999277
	VP1720	ectoine synthase	-0.0867226	0.999277
	VP1721	diaminobutyrate-pyruvate aminotransferase	0.402701	0.969178
	VP1722	L-2,4-diaminobutyric acid acetyltransferase	0.327512	0.999277
	VP1723	transporter, BCCT family	-0.181306	0.999277
	VP1724	putative DNA polymerase III, epsilon subunit	-0.514741	0.584142
	VP1725	conserved hypothetical protein	-0.111363	0.999277
	VP1726	ABC superfamily (glycine/betaine/proline transport protein)	0.00268611	0.999599
	VP1727	glycine betaine/L-proline transport system permease	1.211	0.792443
	VP1728	ABC superfamily (glycine/betaine/proline transport protein)	0.0396029	0.999277
	VP1729	thermostable hemolysin delta-VPH	NA	NA
	VP1730	putative long-chain-fatty-acid-CoA ligase	-0.69953	0.999277
	VP1732	oxidoreductase, short-chain dehydrogenase/reductase family	-0.508121	0.999277
	VP1733	hypothetical protein	-0.348098	0.999277
	VP1734	DNA-binding response regulator	0.37137	0.999277
	VP1735	putative two-component sensor	-0.182906	0.999277
	VP1736	conserved hypothetical protein	-0.0733941	0.999277
	VP1737	conserved hypothetical protein	-0.206416	0.999277
	VP1738	hypothetical protein	0.0525312	0.999277
	VP1739	hypothetical protein	-0.0283075	0.999277
	VP1740	hypothetical protein	-0.0635437	0.999277
	VP1741	sodium/alanine symporter	-0.0919788	0.999277
	VP1742	hypothetical protein	0.133446	0.999277
	VP1743	conserved hypothetical protein	0.250479	0.999277
	VP1744	thermostable carboxypeptidase 1	0.353215	0.770045
	VP1745	lipid A biosynthesis lauroyl acyltransferase	-0.0127424	0.999277
	VP1746	hypothetical protein	NA	NA
	VP1747	putative amino acid transporter	0.356802	0.87058
	VP1749	hypothetical protein	-0.287852	0.982026
	VP1751	homoserine O-succinyltransferase	0.272474	0.982026
	VP1752	putative fimbrial biogenesis and twitching motility protein	-0.113788	0.999277
	VP1753	putative alkylphosphonate ABC tranporter	-0.311596	0.911924
	VP1754	hypothetical protein	-0.49928	0.172163
	VP1755	putative histidine kinase	0.23513	0.999277
	VP1756	hypothetical protein	-0.0691036	0.999277
	VP1757	hypothetical protein	0.0389653	0.999277
	VP1758	galactoside O-acetyltransferase	0.168838	0.999277
	VP1759	hypothetical protein	NA	NA
	VP1760	putative adenylate cyclase	-0.295215	0.970579
	VP1761	putative PRS2 protein	-0.551953	0.792443
	VP1762	hypothetical protein	-0.392078	0.826938
	VP1763	transcriptional regulator, MarR family	-0.378425	0.901233
	VP1764	putative transmembrane protein	-0.268948	0.999277
	VP1765	hypothetical protein	0.119148	0.999277
	VP1766	putative alanyl-tRNA synthetase	-0.098785	0.999277
	VP1767	hypothetical protein	-0.199366	0.938797
	VP1768	conserved hypothetical protein	0.0726131	0.999277
	VP1770	putative exopolyphosphatase Ppx1	0.024089	0.999277
	VP1771	4-aminobutyrate aminotransferase	0.111711	0.999277
	VP1772	succinate-semialdehyde dehydrogenase	0.257398	0.999277
	VP1773	conserved hypothetical protein	0.300176	0.999277
	VP1774	putative carbon-nitrogen hydrolase	-0.0500014	0.999277
	VP1775	putative oxidoreductase	0.390767	0.982026
	VP1776	aldehyde dehydrogenase	0.591244	0.999277
	VP1777	putative aldehyde dehydrogenase	0.0847649	0.999277
	VP1778	putative transcriptional regulator	-0.0319293	0.999277
	VP1779	putative glutamine amidotransferase	0.737849	0.844482
	VP1781	putative glutamine synthetase	1.77465	0.0782854
	VP1782	conserved hypothetical protein	0.657653	0.938797
	VP1783	hypothetical protein	0.261744	0.999277
	VP1784	hypothetical protein	0.22829	0.999277
	VP1785	hypothetical protein	NA	NA
	VP1786	hypothetical protein	0.0701378	0.999277
	VP1787	putative transposase	-0.249724	0.999277
	VP1788	putative transposase	1.00872	0.999277
	VP1789	hypothetical protein	NA	NA
	VP1790	hypothetical protein	0.550349	0.936111
	VP1791	hypothetical protein	0.115823	0.999277
	VP1792	hypothetical protein	-0.0706545	0.999277
	VP1793	hypothetical protein	-0.0156696	0.999277
	VP1794	conserved hypothetical protein	0.0657038	0.999277
	VP1795	hypothetical protein	-0.662249	0.999277
	VP1796	hypothetical protein	0.186286	0.999277
	VP1797	hypothetical protein	0.304953	0.999277
	VP1798	conserved hypothetical protein	0.380599	0.999277
	VP1799	hypothetical protein	-1.14444	0.753824
	VP1800	hypothetical protein	0.198652	0.999277
	VP1801	hypothetical protein	-0.377634	0.814589
	VP1802	hypothetical protein	-0.515377	0.207507
	VP1803	hypothetical protein	-1.25525	0.938797
	VP1804	hypothetical protein	-0.429867	0.978576
	VP1805	hypothetical protein	-0.00754658	0.999277
	VP1807	conserved hypothetical protein	0.090236	0.999277
	VP1808	hypothetical protein	-0.0793848	0.999277
	VP1809	hypothetical protein	0.6062	0.657699
	VP1810	hypothetical protein	-0.216914	0.999277
	VP1812	hypothetical protein	0.207686	0.999277
	VP1813	hypothetical protein	0.19373	0.999277
	VP1814	hypothetical protein	-0.791111	0.797412
	VP1815	hypothetical protein	-0.710141	NA
	VP1816	putative Hit protein involved in cell-cycle regulation	-1.63952	0.772128
	VP1817	hypothetical protein	0.0998888	0.999277
	VP1818	hypothetical protein	0.141776	0.999277
	VP1819	hypothetical protein	-0.167611	0.999277
	VP1820	hypothetical protein	-0.125604	0.999277
	VP1821	putative YefM protein	-0.190544	0.999277
	VP1822	hypothetical protein	-0.862423	0.999277
	VP1823	hypothetical protein	-0.0987964	0.999277
	VP1824	hypothetical protein	-0.380352	0.999277
	VP1825	putative CBS domain containing protein	-0.291401	0.999277
	VP1826	hypothetical protein	0.0147616	0.999277
	VP1827	putative spermine/spermidine acetyltransferase BltD	0.0433577	0.999277
	VP1828	putative PnuC protein	-0.474402	0.999277
	VP1829	RelB protein/Vco27A protein	0.114001	0.999277
	VP1830	conserved hypothetical protein	-0.31267	0.999277
	VP1831	hypothetical protein	-0.110735	0.999277
	VP1832	conserved hypothetical protein	0.269854	0.999277
	VP1833	hypothetical protein	0.48034	0.999277
	VP1834	hypothetical protein	0.0382609	0.999277
	VP1835	hypothetical protein	-0.577533	0.79018
	VP1836	hypothetical protein	0.0649017	0.999277
	VP1837	hypothetical protein	-0.740208	0.973413
	VP1838	hypothetical protein	0.139106	0.999277
	VP1839	hypothetical protein	-0.107222	0.999277
	VP1840	hypothetical protein	-0.222513	0.999277
	VP1841	hypothetical protein	-0.0870392	0.999277
	VP1842	RelB protein	0.108233	0.999277
	VP1843	conserved hypothetical protein	0.0627018	0.999277
	VP1844	hypothetical protein	0.329555	0.999277
	VP1845	hypothetical protein	0.0484577	0.999277
	VP1847	hypothetical protein	-0.098053	0.999277
	VP1848	hypothetical protein	-0.475094	0.875615
	VP1849	hypothetical protein	0.0516138	0.999277
	VP1850	putative acetyltransferase	-0.237188	0.999277
	VP1851	hypothetical protein	-0.222818	0.973413
	VP1852	hypothetical protein	-0.0197282	0.999277
	VP1853	putative protein Ymh	-0.473282	0.194809
	VP1854	hypothetical protein	-0.395959	0.619971
	VP1855	hypothetical protein	-0.0672706	0.999277
	VP1856	hypothetical protein	NA	NA
	VP1858	hypothetical protein	0.0505985	0.999277
	VP1860	hypothetical protein	0.839347	0.938797
	VP1861	hypothetical protein	0.186444	0.999277
	VP1862	putative threonine efflux protein	0.051338	0.999277
	VP1863	hypothetical protein	NA	NA
	VP1864	conserved hypothetical protein	-0.0786389	0.999277
	VP1865	site-specific recombinase IntIA	-0.361919	0.938797
	VP1866	hypothetical protein	-0.209557	0.999277
	VP1867	hypothetical protein	-0.335901	0.874825
	VP1868	ribosomal-protein-alanine acetyltransferase	0.111291	0.999277
	VP1869	transcriptional regulator TyrR	-0.0491887	0.999277
	VP1870	putative membrane protein YcjF	0.0990405	0.999277
	VP1871	hypothetical protein YcjX	0.0157938	0.999277
	VP1872	hypothetical protein	-0.33506	0.999277
	VP1873	fumarate hydratase, class I	-0.144916	0.999277
	VP1875	para-aminobenzoate synthase, component I	0.0103505	0.999277
	VP1876	hypothetical protein	-0.147218	0.999277
	VP1877	putative guanylate cyclase-related protein	-0.003358	0.999277
	VP1878	MutT/nudix family protein	0.29553	0.999277
	VP1879	serine transporter	0.253765	0.885966
	VP1880	L-serine dehydratase 1	0.178501	0.999277
	VP1881	hypothetical protein	0.068071	0.999277
	VP1882	hypothetical protein	-0.0830142	0.999277
	VP1883	putative 6-pyruvoyl tetrahydrobiopterin synthase	0.00829749	0.999277
	VP1884	hypothetical protein	0.0858669	0.999277
	VP1885	hypothetical protein	-0.750591	0.999277
	VP1886	conserved hypothetical protein	0.464477	0.950803
	VP1887	hypothetical protein	0.133834	0.999277
	VP1888	hypothetical protein	1.84499	0.818186
	VP1889	cold shock transcriptional regulator CspA	0.54342	0.999277
	VP1890	putative virulence-associated protein VacB/RNase R	0.252945	0.999277
	VP1891	hypothetical protein	0.0950458	0.999277
	VP1892	methyl-accepting chemotaxis protein	0.0858917	0.999277
	VP1893	asparaginyl-tRNA synthetase	0.06906	0.999277
	VP1894	hypothetical protein	-0.930896	0.710546
	VP1896	transcriptional regulator, GntR family	0.0113233	0.999277
	VP1897	hypothetical protein	1.22852	0.0566652
	VP1898	hypothetical protein	0.695775	0.0299476
	VP1899	hypothetical protein	NA	NA
	VP1900	aspartate aminotransferase	0.107885	0.999277
	VP1901	putative outer membrane protein, Ail and OmpX	0.0442791	0.999277
	VP1902	conserved hypothetical protein	-0.306381	0.938797
	VP1903	putative DNA polymerase III, epsilon subunit	0.0212095	0.999277
	VP1904	methyl-accepting chemotaxis protein	0.61599	0.0144631
	VP1905	transporter, BCCT family	-0.362279	0.960081
	VP1906	transcriptional regulator, MarR family	-0.0858646	0.999277
	VP1907	transcriptional regulator, LuxR family	0.165619	0.999277
	VP1908	sensor histidine kinase	0.354399	0.973413
	VP1909	conserved hypothetical protein	-0.327951	0.999277
	VP1910	conserved hypothetical protein	-1.49875	NA
	VP1911	extracellular solute-binding protein, family 7	0.43879	0.999277
	VP1912	hypothetical protein	-0.192323	0.999277
	VP1913	hypothetical protein	0.0850212	0.999277
	VP1914	glyoxylase II family protein	-0.112957	0.999277
	VP1915	putative exported protein	-1.22047	0.000123156
	VP1916	putative amidase	-0.136061	0.999277
	VP1917	hypothetical protein	0.41319	0.704271
	VP1918	hypothetical protein	0.47534	0.608043
	VP1919	hypothetical protein	0.46184	0.460233
	VP1920	putative iron-regulated protein A	0.443286	0.537026
	VP1921	GTP cyclohydrolase II	0.38513	0.639833
	VP1922	hypothetical protein	-0.0716528	0.999277
	VP1923	NrfF	0.186993	0.999277
	VP1924	thiol:disulfide interchange protein DsbE	0.796627	0.982562
	VP1925	NrfE	0.0398258	0.999277
	VP1926	nitrate reductase, formate dependent (NrfD)	-0.929417	0.781068
	VP1927	nitrite reductase, Fe-S protein (NrfC)	-0.286161	0.999277
	VP1928	cytochrome c-type protein NrfB precursor	0.178455	0.999277
	VP1929	nitrite reductase periplasmic cytochrome c552	-0.799594	0.99261
	VP1930	hypothetical protein	-0.170947	0.999277
	VP1931	putaive YfrE protein	0.0936433	0.999277
	VP1932	DNA gyrase, subunit A	-0.140621	0.999277
	VP1933	3-demethylubiquinone-9 3-methyltransferase	-0.0455556	0.999277
	VP1934	ribonucleoside-diphosphate reductase, alpha subunit	-0.264469	0.753824
	VP1935	ribonucleoside-diphosphate reductase, beta subunit	-0.287882	0.781068
	VP1936	putative iron-sulfur cluster-binding protein	-0.0574179	0.999277
	VP1937	putative competence damage protein CinA	-0.00806736	0.999277
	VP1938	conserved hypothetical protein	0.0264047	0.999277
	VP1939	conserved hypothetical protein	0.120551	0.999277
	VP1940	carboxynorspermidine decarboxylase	-0.132358	0.999277
	VP1941	putative carboxynorspermidine dehydrogenase	-0.0507997	0.999277
	VP1942	diaminobutyrate-pyruvate transaminase %26 L-2,4-diaminobutyrate decarboxylase	-0.0570778	0.999277
	VP1943	CDP-diacylglycerol-glycerol-3-phosphate 3-phosphatidyltransferase	-0.0806604	0.999277
	VP1944	excinuclease ABC, subunit C	-0.296768	0.585806
	VP1945	transcriptional regulator, LuxR family	0.0202701	0.999277
	VP1946	DNA polymerase II	-0.184797	0.999277
	VP1947	hypothetical protein	0.191956	0.989289
	VP1948	elongation factor P family protein	-0.273544	0.782916
	VP1949	hypothetical protein	-0.324421	0.868306
	VP1951	pseudouridine synthase family 1 protein	0.166986	0.999277
	VP1952	hypothetical protein	-0.301871	0.999277
	VP1953	putative translation factor	0.290591	0.662895
	VP1954	putative metal-dependent phosphoesterase YciV	0.258503	0.921674
	VP1955	Trp operon leader peptide	0.30392	0.999277
	VP1956	anthranilate synthase, alpha subunit	0.061378	0.999277
	VP1957	anthranilate synthase, beta subunit	-0.147376	0.999277
	VP1958	anthranilate phosphoribosyltransferase	0.116706	0.999277
	VP1959	indole-3-glycerol phosphate synthase IgpS/phosphoribosylanthranilate isomerase TrpF	0.0738085	0.999277
	VP1960	tryptophan synthase, beta subunit	0.0353067	0.999277
	VP1961	tryptophan synthase, alpha subunit	0.00883448	0.999277
	VP1962	putative transcriptional regulator	-0.171593	0.999277
	VP1964	putative long-chain-fatty-acid-CoA ligase	0.249294	0.999277
	VP1965	hypothetical protein	0.248045	NA
	VP1966	proton/glutamate symporter	0.569135	0.115746
	VP1967	putative homoserine lactone synthase VanM	-0.388964	0.338651
	VP1968	sensor protein LuxN	-0.213514	0.919102
	VP1969	hypothetical protein	-0.355531	0.915539
	VP1970	intracellular sepatation protein A	0.0493077	0.999277
	VP1971	putative acyl-CoA hydrolase	0.253111	0.986842
	VP1972	conserved hypothetical protein	0.16521	0.999277
	VP1973	conserved hypothetical protein	0.0611437	0.999277
	VP1974	5-methyltetrahydropteroyltriglutamate-homocysteine methyltransferase	0.086132	0.999277
	VP1975	hypothetical protein	1.10607	0.999277
	VP1976	transcriptional activator MetR	0.219164	0.999277
	VP1977	hypothetical protein	0.21287	0.999277
	VP1978	conserved hypothetical protein	-0.23109	0.999277
	VP1979	conserved hypothetical protein	-0.0504878	0.999277
	VP1980	putative Fe-S oxidoreductase family 2	-0.346871	0.882125
	VP1981	putative methyl-accepting chemotaxis protein	0.6389	0.695901
	VP1983	putaive two-component response regulator	0.217773	0.950786
	VP1984	putative two-component sensor	-0.105312	0.999277
	VP1985	hypothetical protein	-0.521762	0.736265
	VP1986	hypothetical protein	-0.551881	0.719809
	VP1987	hypothetical protein	0.0454708	0.999277
	VP1988	putative transcriptional regulator, LysR family	0.141989	0.999277
	VP1989	putative secretion protein	-1.1207	0.722643
	VP1990	hypothetical protein	0.593167	0.991031
	VP1991	5-methyltetrahydropteroyltriglutamate-homocysteine methyltransferase	0.028528	0.999277
	VP1992	hypothetical protein	-0.139953	0.999277
	VP1993	putative transcriptional regulator protein	0.0535715	0.999277
	VP1994	putative isochorismatase-related protein	0.25809	0.999277
	VP1995	ABC transporter, ATP-binding protein	0.112636	0.999277
	VP1996	conserved hypothetical protein	0.0540136	0.999277
	VP1997	conserved hypothetical protein	0.0515665	0.999277
	VP1998	putative outer membrane protein TolC	0.0613534	0.999277
	VP1999	conserved hypothetical protein	0.0451219	0.999277
	VP2000	putative ribosomal-protein-alanine N-acetyltransferase	0.714329	0.993624
	VP2001	conserved hypothetical protein	-0.107598	0.999277
	VP2002	hypothetical protein	-0.128949	0.999277
	VP2003	hypothetical protein	0.231033	0.999277
	VP2004	hypothetical protein	1.22267	0.185111
	VP2005	putative thioredoxin	0.262752	0.999277
	VP2006	putative suppressor for copper-sensitivity B precursor	0.0133493	0.999277
	VP2007	putative membrane protein, suppressor for copper-sensitivity A	0.0879961	0.999277
	VP2008	transcriptional regulator, LysR family	0.000795815	0.999599
	VP2009	putative tetrathionate reductase complex: response regulator	0.18685	0.999277
	VP2010	putative tetrathionate reductase complex: sensory transduction histidine kinase	0.162622	0.999277
	VP2011	tetrathionate reductase, subunit B	-0.604936	0.999277
	VP2012	hypothetical protein	-0.592713	0.999277
	VP2013	putative tetrathionate reductase complex, subunit C	-0.326516	0.999277
	VP2014	putative tetrathionate reductase, subunit A	-0.206462	0.999277
	VP2015	putative cytochrome c	0.321685	0.662895
	VP2016	hypothetical protein	0.284948	0.885257
	VP2017	paraquat-inducible protein A	-0.0443448	0.999277
	VP2018	paraquat-inducible protein B	-0.178905	0.999277
	VP2019	conserved hypothetical protein	0.0135468	0.999277
	VP2020	conserved hypothetical protein	-0.621374	0.10402
	VP2021	conserved hypothetical protein	-0.603932	0.663053
	VP2022	putative glycosyl transferase family protein	-0.652769	0.602639
	VP2023	nucleotide sugar epimerase	-0.828015	0.177313
	VP2024	hypothetical protein	-0.731823	0.997085
	VP2025	hypothetical protein	0.598615	0.657699
	VP2026	orotidine 5'-phosphate decarboxylase	-0.0525738	0.999277
	VP2027	putative heat shock protein	-0.137394	0.999277
	VP2028	conserved hypothetical protein	-0.13046	0.999277
	VP2029	integration host factor, beta subunit	0.213639	0.999277
	VP2030	ribosomal protein S1	-0.19313	0.999277
	VP2031	cytidylate kinase	-0.01967	0.999277
	VP2032	sohB protein, peptidase U7 family	0.14761	0.999277
	VP2033	oxidoreductase, short-chain dehydrogenase/reductase family	0.195119	0.947239
	VP2034	hypothetical protein	-0.0651046	0.999277
	VP2035	hypothetical protein	0.0289535	0.999277
	VP2036	putative DNA polymerase III alpha chain	0.110682	0.999277
	VP2037	chemotaxis protein CheV	0.388758	0.243564
	VP2038	transcriptional regulator, ROK family	0.170397	0.969685
	VP2039	pyruvate kinase II	0.123972	0.999277
	VP2040	conserved hypothetical protein	0.428023	0.812361
	VP2041	hypothetical protein	-0.45654	0.999277
	VP2042	hypothetical protein	-0.305935	0.859121
	VP2043	sodium-dependent transporter	0.364487	0.864505
	VP2044	hypothetical protein	-0.0588904	0.999277
	VP2045	hypothetical protein	NA	NA
	VP2046	PTS system, glucose-specific IIBC component	0.0850764	0.999277
	VP2047	putative deoxyribonuclease	-0.109388	0.999277
	VP2048	DNA polymerase III, delta prime subunit	-0.0418347	0.999277
	VP2049	thymidylate kinase	-0.139948	0.999277
	VP2050	conserved hypothetical protein	-0.21642	0.979729
	VP2051	4-amino-4-deoxychorismate lyase	0.123478	0.999277
	VP2052	3-oxoacyl-(acyl-carrier-protein) synthase II	-0.0678302	0.999277
	VP2053	acyl carrier protein	-0.0330557	0.999277
	VP2054	3-oxoacyl-(acyl-carrier-protein) reductase	-0.161307	0.999277
	VP2055	malonyl Coa-acyl carrier protein transacylase	-0.188807	0.986842
	VP2056	3-oxoacyl-(acyl-carrier-protein) synthase III	-0.0574695	0.999277
	VP2057	fatty acid/phospholipid synthesis protein PlsX	-0.139536	0.999277
	VP2058	ribosomal protein L32	-0.136402	0.999277
	VP2059	conserved hypothetical protein	-0.00024554	0.999928
[truncated: 2,706 more rows]

## Sheet: DEG related to Fig1C
	Differentially expressed genes related to T3SS2 (ΔtsrA/WT)
	Category	Gene ID	Gene	Annotation	Log2FC	padj
	Regulators	VP0818	toxR	OmpR/PhoP DNA-binding protein ToxR	-0.14	0.999277
		VPA1332	vtrA	OmpR/PhoP DNA-binding protein VtrA	-1.14	0.00097469
		VPA1333	vtrC	Regulatory protein VtrC	-1.48	0.00097469
		VPA1348	vtrB	OmpR/PhoP DNA-binding rpotein VtrB	1.33354	2.90723e-06
	Effectors	VPA1314	tdhA	Thermostable direct hemolysin A	1.78	7.34823e-08
		VPA1321	vopC	Deamidates and transglutaminates Rac1 and Cdc42	1.44	1.88164e-13
		VPA1324	vopY	c-di-GMP phosphodiesterase	1.29	0.000269854
		VPA1327	vopT	ADP-ribosylates Ras	2.64	1.13496e-19
		VPA1328	vopG	Serine/threonine kinases	2.64	1.17022e-13
		VPA1329	vopO	Polymerize actin	2.23	2.92765e-11
		VPA1336	vopZ	TAK1 inhibitor protein	1.26	0.000449385
		VPA1346	vopP	Acetylates MKKs	2.03	3.01395e-10
		VPA1357	vopV	F-actin binding protein	1.67	1.49523e-08
		VPA1370	vopL	Nucleate and polymerize actin	1.47	2.18868e-08
		VPA1380	vpa1380	Cysteine protease	1.61	1.69546e-09
	Apparatus	VPA1335	vcsS2	Inner membrane component	1.46	0.00194109
		VPA1337	vscO2	Stalk	1.34	0.0115037
		VPA1338	vscN2	ATPase	1.38	4.68885e-10
		VPA1339	vscC2	Outer membrane ring	1.5	5.26964e-11
		VPA1341	vscT2	Inner memrane component	1.54	6.07296e-10
		VPA1342	vscR2	Inner membrane component	1.47	1.00494e-09
		VPA1343	vscF2	Needle	1.82	3.47102e-10
		VPA1345	vopW	Needle tip of filament	2.01	1.50813e-18
		VPA1349	vscQ2	Cytoplasmic ring	1.58	9.99984e-06
		VPA1351	vscD2	Inner membrane ring	1.54	5.83833e-12
		VPA1354	vscU2	Autoprotease	1.47	1.17781e-07
		VPA1355	vscV2	Export gate	1.35	0.000237134
		VPA1356	vscL2	Stator	1.43	2.95155e-06
		VPA1359	vgpB	Gate keeper B	1.52	2.39554e-05
		VPA1360	vgpA	Gate keeper A	1.54	1.80393e-10
		VPA1361	vopD2	Translocation pore	1.91	2.65792e-13
		VPA1362	vopB2	Translocation pore	1.94	6.65114e-12
		VPA1367	vscJ2	Inner membrane ring	1.61	5.66989e-08
		VPA1368	vscI2	Inner rod	1.67	5.26964e-11

## Sheet: Comparison with dHNS (tsrA side
	Log2FC cut off X < -1.5 & X > 1.5 and P-value < 0.05
			WT vs Δhns		WT vs ΔtsrA
	Locus tag	Protein	Log2FC	padj	Log2FC	padj	Gene cluster function
	VP0001	MioC protein	-0.268142	1	-0.271314	0.79018
	VP0002	thiophene and furan oxidation protein ThdF	-0.0719686	1	0.0535072	0.999277
	VP0003	inner membrane protein, 60 kDa	-0.422481	1	-0.248022	0.921674
	VP0004	ribonuclease P protein component	-0.555425	1	-0.331435	0.74762
	VP0005	ribosomal protein L34	-0.322068	1	-0.353944	0.999277
	VP0006	amino acid ABC transporter, ATP-binding protein	-0.212086	1	0.254303	0.885788
	VP0007	amino acid ABC transproter, permease protein	0.146528	1	0.188994	0.999277
	VP0008	amino acid ABC transporter, periplasmic amino acid-binding portion	0.404965	1	0.401595	0.734784
	VP0009	hypothetical protein	-1.65936	1	NA	NA
	VP0010	hypothetical protein	-0.444371	1	0.613869	0.999277
	VP0011	chromosomal DNA replication initiator DnaA	-0.215573	1	-0.149776	0.999277
	VP0012	DNA polymerase III, beta chain	-0.310868	1	-0.054143	0.999277
	VP0013	RecF protein	-0.228219	1	-0.0386485	0.999277
	VP0014	DNA gyrase, subunit B	-0.260737	1	-0.0344446	0.999277
	VP0015	hypothetical protein	-1.08664	1	-0.885284	0.999277
	VP0016	hypothetical protein	-0.251024	1	-0.168548	0.999277
	VP0017	hypothetical protein	-0.738294	1	NA	NA
	VP0018	16 kDa heat shock protein A	1.77161	1	0.995625	0.0961453
	VP0019	valine-pyruvate aminotransferase	0.126432	1	0.14706	0.999277
	VP0020	alpha-amylase	-0.873237	1	-0.147303	0.999277
	VP0021	glycyl-tRNA synthetase, beta chain	-0.0225284	1	-0.112077	0.999277
	VP0022	glycyl-tRNA synthetase, alpha chain	-0.0578434	1	-0.151528	0.999277
	VP0023	conserved hypothetical protein	-0.419307	1	-0.102521	0.999277
	VP0024	NADH dehydrogenase subunit II-related protein	0.0792751	1	0.0655228	0.999277
	VP0025	conserved hypothetical protein	0.241143	1	-0.00942801	0.999277
	VP0026	hypothetical protein	-0.635447	1	0.413102	0.928477
	VP0027	putative transcriptional regulator, LysR family	0.123356	1	0.214835	0.970579
	VP0028	zinc-binding alcohol dehydrogenase	-0.019394	1	-0.104751	0.999277
	VP0029	fatty oxidation complex, beta subunit	-1.21266	0.832882	0.837824	0.280321
	VP0030	fatty oxidation complex, alpha subunit	-0.887611	1	0.954063	0.0885941
	VP0031	conserved hypothetical protein	-0.343219	1	-0.174497	0.999277
	VP0032	potassium uptake protein TrkH	-0.650336	1	-0.148574	0.999277
	VP0033	protoporphyrinogen oxidase	-0.601701	1	-0.25917	0.991031
	VP0034	transcriptional activator IlvY	-0.217294	1	-0.184824	0.999277
	VP0035	ketol-acid reductoisomerase	-0.253171	1	-0.101346	0.999277
	VP0036	conserved hypothetical protein	0.0412503	1	-0.0437983	0.999277
	VP0037	hypothetical protein	0.691413	1	NA	NA
	VP0038	putative multidrug resistance protein	-0.265483	1	0.109927	0.999277
	VP0039	conserved hypothetical protein	-0.251266	1	0.0943016	0.999277
	VP0040	transcriptional regulator, TetR family	0.0611712	1	0.050225	0.999277
	VP0041	ATP-dependent DNA helicase Rep	-0.128137	1	-0.105919	0.999277
	VP0042	cytochrome c5	-0.202677	1	-0.0282178	0.999277
	VP0043	hypothetical protein	0.257433	1	1.11998	NA
	VP0044	hypothetical protein	0.0169792	1	0.024659	0.999277
	VP0045	hypothetical protein	-1.13333	1	-0.20096	0.999277
	VP0046	hypothetical protein	0.822456	1	0.825842	0.673166
	VP0047	peptide ABC transporter, ATP-binding protein	-0.248231	1	0.607047	0.162494
	VP0048	peptide ABC transporter, periplasmic peptide-binding protein	-0.290594	1	0.771539	0.160161
	VP0049	peptide ABC transporter, permease protein	-0.24458	1	0.955786	0.149029
	VP0050	peptide ABC transporter, permease protein	-0.35807	1	0.960631	0.0672354
	VP0051	hypothetical protein	-2.86944	9.69511e-07	-1.55217	6.68299e-15
	VP0053	hypothetical protein	-0.279552	1	0.0641497	0.999277
	VP0054	hypothetical protein	-0.826433	1	-0.237532	0.999277
	VP0055	putative RNA polymerase ECF-type sigma factor	-0.555422	1	-0.129145	0.999277
	VP0056	hypothetical protein	-0.435031	1	-0.222236	0.991031
	VP0057	hypothetical protein	-0.00996352	1	0.000580144	0.999928
	VP0058	gluconate utilization system Gnt-I transcriptional repressor	-0.578149	1	-0.376874	0.400352
	VP0059	putative transcriptional regulator, LysR family	-0.628548	1	-0.362672	0.751107
	VP0060	putative multidrug transmembrane resistance signal peptide protein	0.780893	1	-0.0250677	0.999277
	VP0061	putative multidrug transmembrane resistance signal peptide protein	0.765117	1	0.226528	0.999277
	VP0062	phosphogluconate dehydratase	-0.162222	1	0.126911	0.999277
	VP0063	thermoresistant gluconokinase	0.387351	1	0.188287	0.999277
	VP0064	putative gluconate permease	0.16302	1	0.30594	0.935466
	VP0065	4-hydroxy-2-oxoglutarate aldolase/2-deydro-3-deoxyphosphogluconate aldolase	0.159376	1	0.23433	0.991031
	VP0066	xanthosine phosphorylase	-0.0937017	1	-0.344635	0.981455
	VP0067	putative LysR-family regulatory protein	0.134269	1	0.554688	0.679871
	VP0068	glutathione reductase	0.0722037	1	0.15187	0.999277
	VP0069	conserved hypothetical protein	-0.202658	1	-0.172173	0.986842
	VP0070	oligopeptidase A	0.670725	1	0.62883	0.704271
	VP0071	sensory box/GGDEF family protein	-0.244518	1	0.128297	0.999277
	VP0072	transcriptional regulator AsnC	-0.37153	1	0.00225934	0.999277
	VP0073	conserved hypothetical protein	-0.0990767	1	0.108509	0.999277
	VP0074	hypothetical protein	0.132066	1	0.208923	0.999277
	VP0075	MadN protein	-0.178394	1	-0.068716	0.999277
	VP0076	universal stress protein A	0.109149	1	0.397307	0.938797
	VP0077	ferritin	0.0725888	1	0.0998128	0.999277
	VP0078	conserved hypothetical protein	-0.325379	1	0.0802045	0.999277
	VP0079	conserved hypothetical protein	-0.371621	1	-0.255492	0.999277
	VP0080	putative sigma-54 interacting response regulator transcription regulator protein	2.68515	4.9494e-06	-0.396282	0.840078
	VP0081	putative hyperosmotically inducible periplasmic protein	2.52358	0.75816	0.111557	0.999277
	VP0082	putative transmembrane protein	3.51661	0.683574	0.173552	0.999277
	VP0083	hypothetical protein	3.99291	0.0431508	-0.850144	0.999277
	VP0084	hypothetical protein	3.44503	0.0583025	-0.090431	0.999277
	VP0085	hypothetical protein	1.6749	0.253519	0.0561766	0.999277
	VP0086	hypothetical protein	2.3732	0.347815	-1.09205	0.518591
	VP0087	hypothetical protein	-0.202955	1	-0.760041	0.814589
	VP0088	hypothetical protein	2.66562	0.102264	-0.900566	0.999277
	VP0089	hypothetical protein	0.839472	1	0.446572	0.999277
	VP0090	hypothetical protein	1.0037	1	-0.796753	NA
	VP0091	putative permease protein	-0.174694	1	-0.104054	0.999277
	VP0092	hypothetical protein	-0.306396	1	-0.0682596	0.999277
	VP0093	conserved hypothetical protein	-0.0593776	1	0.118027	0.999277
	VP0094	conserved hypothetical protein	0.319246	1	0.343336	0.817612
	VP0095	ubiquinone/menaquinone biosynthesis methlytransferase UbiE	0.0450895	1	-0.146287	0.999277
	VP0096	conserved hypothetical protein	-0.0229905	1	-0.0226297	0.999277
	VP0097	putative ubiquinone biosynthesis protein AarF	-0.0400454	1	-0.0119688	0.999277
	VP0098	TatA protein	0.0777927	1	0.0849697	0.999277
	VP0099	conserved hypothetical protein	0.0347501	1	0.13847	0.999277
	VP0100	conserved hypothetical protein	0.0351556	1	-0.023682	0.999277
	VP0101	hypothetical protein	0.285682	1	-0.434317	0.999277
	VP0102	hypothetical protein	-0.956104	1	0.220237	0.999277
	VP0103	conserved hypothetical protein	-0.158705	1	-0.131351	0.999277
	VP0104	delta-aminolevulinic acid dehydratase	-0.234738	1	0.508454	0.10679
	VP0105	conserved hypothetical protein	-0.175298	1	-0.07919	0.999277
	VP0106	hypothetical protein	0.113577	1	NA	NA
	VP0107	DNA polymerase I	-0.128522	1	-0.15274	0.999277
	VP0108	hypothetical protein	-2.90512	1	NA	NA
	VP0109	conserved hypothetical protein	0.0434873	1	0.0502976	0.999277
	VP0110	cytochrome c4	-0.228655	1	0.245843	0.997085
	VP0111	hypothetical protein	2.16368	1	NA	NA
	VP0112	methyltransferase-related protein	-0.429911	1	-0.115289	0.999277
	VP0113	conserved hypothetical protein	-0.479961	1	-0.0487724	0.999277
	VP0114	conserved hypothetical protein	-0.460537	1	-0.247314	0.983074
	VP0115	oxygen-independent coproporphyrinogen III oxidase	-0.18897	1	-0.135555	0.999277
	VP0116	adenosine deaminase	0.162241	1	0.0840584	0.999277
	VP0117	GGDEF family protein	0.737261	0.563767	0.275947	0.814589
	VP0118	nitrogen regulation protein	-0.20729	1	-0.063949	0.999277
	VP0119	nitrogen regulation protein	0.00418981	1	-0.122239	0.999277
	VP0120	hypothetical protein	-1.24912	1	0.204685	0.999277
	VP0121	glutamate-ammonia ligase	-0.217785	1	0.177123	0.999277
	VP0122	BipA protein	-0.317276	1	-0.256049	0.999277
	VP0123	hypothetical protein	-0.543744	1	-0.332246	0.999277
	VP0124	hypothetical protein	-0.205008	1	-0.198173	0.99384
	VP0125	ribonuclease BN	0.147558	1	0.277275	0.865828
	VP0126	conserved hypothetical protein	-0.120667	1	0.0728444	0.999277
	VP0127	conserved hypothetical protein	-0.130001	1	0.154761	0.999277
	VP0128	hypothetical protein	0.0818124	1	0.0104777	0.999277
	VP0129	phosphoenolpyruvate carboxykinase	-0.787275	0.454351	-0.192982	0.999277
	VP0130	conserved hypothetical protein	0.451784	1	-0.0136686	0.999277
	VP0131	conserved hypothetical protein	-0.458006	1	0.158332	0.999277
	VP0132	general secretion pathway protein C	-0.0229279	1	0.035273	0.999277
	VP0133	general secretion pathway protein D precursor	-0.428831	1	0.0287703	0.999277
	VP0134	general secretion pathway protein E	-0.467597	1	0.0636993	0.999277
	VP0135	general secretion pathway protein F	-0.264611	1	0.0487678	0.999277
	VP0136	general secretion pathway protein G	-0.15748	1	0.170323	0.999277
	VP0137	general secretion pathway protein H	-0.458992	1	0.0339526	0.999277
	VP0138	general secretion pathway protein I	-1.05894	1	-0.0462493	0.999277
	VP0139	general secretion pathway protein J	-0.454837	1	0.024149	0.999277
	VP0140	general secretion pathway protein K	-0.572732	1	0.0145408	0.999277
	VP0141	general secretion pathway protein L	-0.366494	1	0.115	0.999277
	VP0142	general secretion pathway protein M	-0.449795	1	0.180821	0.999277
	VP0143	general secretion pathway protein N	-0.107373	1	0.189071	0.999277
	VP0144	CysQ protein	-0.0547821	1	-0.0833142	0.999277
	VP0145	MutT/nudix family protein	0.0747448	1	-0.280017	0.932269
	VP0146	conserved hypothetical protein	0.182808	1	0.134503	0.999277
	VP0147	ComF-related protein	-0.299792	1	0.00698075	0.999277
	VP0148	BioH protein	-0.13181	1	-0.0071988	0.999277
	VP0149	hypothetical protein	-0.383565	1	0.0338887	0.999277
	VP0150	conserved hypothetical protein	-0.120697	1	0.260813	0.999277
	VP0151	hypothetical protein	0.11968	1	-0.0339504	0.999277
	VP0152	transcription elongation factor GreB	-0.0752954	1	-0.088156	0.999277
	VP0153	putative exported protein	-0.0850502	1	-0.0732913	0.999277
	VP0154	transcriptional regulator OmpR	-0.0729089	1	0.0455781	0.999277
	VP0155	osmolarity sensor protein EnvZ	-0.226157	1	-0.0540847	0.999277
	VP0156	xanthine/uracil permease family protein	-1.41088	1	-0.737376	0.20066
	VP0157	ATP-dependent DNA helicase RecG	-0.0857223	1	-0.0337778	0.999277
	VP0158	tRNA methyltransferase	-0.582	1	-0.717961	0.491282
	VP0159	guanosine-3',5'-bis(diphosphate) 3'-pyrophosphohydrolase	-0.0298816	1	-0.124994	0.999277
	VP0160	DNA-directed RNA polymerase, omega subunit	0.091118	1	0.0280094	0.999277
	VP0161	guanylate kinase	-0.349434	1	-0.320236	0.959466
	VP0162	hypothetical protein	-0.202622	1	0.301813	0.903137
	VP0163	putative TonB2 protein	-0.486099	1	0.651547	0.814589
	VP0164	TonB system transport protein ExbD2	-0.627662	1	0.883645	0.657699
	VP0165	TonB system transport protein ExbB2	-0.686052	1	0.880407	0.657699
	VP0166	putative TolR	-0.238043	1	0.527335	0.670221
	VP0167	hypothetical protein	-0.00123359	1	0.661859	0.600913
	VP0168	hypothetical protein	-0.316878	1	0.3792	0.844916
	VP0170	putative transmembrane ABC transporter protein	0.0549473	1	0.57319	0.814589
	VP0171	putative peptide ABC transporter, permease protein	-0.038657	1	0.242139	0.99261
	VP0172	putative binding protein component of ABC transporter	-0.173618	1	0.210683	0.999277
	VP0173	oligopeptide ABC transporter, ATP-binding protein	-0.207782	1	0.338183	0.960081
	VP0174	oligopeptide ABC transporter, ATP-binding protein	-0.0977922	1	0.0602834	0.999277
	VP0175	hypothetical protein	-0.386883	1	-0.221764	0.991031
	VP0176	putative alpha helix protein	-0.235447	1	-0.0685417	0.999277
	VP0177	ribonuclease PH	-0.34282	1	-0.0642897	0.999277
	VP0178	orotate phosphoribosyltransferase	-0.514034	1	-0.510601	0.661792
	VP0179	lipid A biosynthesis lauroyl acyltransferase	-0.186267	1	-0.131594	0.999277
	VP0180	transcriptional regulator, TetR family	-0.101878	1	-0.182755	0.991031
	VP0181	DNA/pantothenate metabolism flavoprotein	-0.0289168	1	-0.00609766	0.999277
	VP0182	hypothetical protein	-0.351116	1	-0.200214	0.999277
	VP0183	methyl-accepting chemotaxis protein	-0.436629	1	0.0246479	0.999277
	VP0184	DNA repair protein RadC	-0.268007	1	-0.573983	0.715775
	VP0185	ribosomal protein L28	-0.00259102	1	-0.0353387	0.999277
	VP0186	ribosomal protein L33	-0.229007	1	0.195535	0.999277
	VP0187	putative Dca	-0.314725	1	-0.227066	0.99261
	VP0188	hypothetical protein	-0.173015	1	-0.0371732	0.999277
	VP0189	formamidopyrimidine-DNA glycosylase	-0.119656	1	-0.0249948	0.999277
	VP0190	lipopolysaccharide core biosynthesis protein KdtB	-0.0660213	1	-0.0599606	0.999277
	VP0191	putative lipopolysaccharide A protein	-0.050206	1	0.00252808	0.999277
	VP0192	hypothetical protein	-0.428841	1	-0.147508	0.999277
	VP0193	putative lipopolysaccharide biosynthesis glycosyltransferase	-0.545938	1	-0.375421	0.352037
	VP0194	putative lipopolysaccharide biosynthesis protein	-0.287176	1	-0.189604	0.982026
	VP0195	diacylglycerol kinase	-0.235543	1	0.0279603	0.999277
	VP0196	conserved hypothetical protein	-0.385341	1	-0.214729	0.99261
	VP0197	putative capsular polysaccharide biosynthesis protein D	-0.0981877	1	-0.0735349	0.999277
	VP0198	putative aminotransferase	-0.157	1	-0.0926804	0.999277
	VP0199	putative NeuC	-0.101791	1	-0.0889475	0.999277
	VP0200	putative N-acetylneuraminic acid synthetase	0.00168048	1	-0.0507915	0.999277
	VP0201	putative acetyltransferase	0.100781	1	0.102878	0.999277
	VP0202	putative sugar-phosphate nucleotide transferase	-0.0848037	1	-0.0277043	0.999277
	VP0203	putative CMP-N-acetlyneuraminic acid synthetase	0.0193848	1	0.023474	0.999277
	VP0204	putative 3-chlorobenzoate-3,4-dioxygenase dyhydrogenase related protein	0.0738384	1	0.0469638	0.999277
	VP0205	putative glutamate-1-semialdehyde 2,1-aminomutase	-0.0310723	1	-0.0631267	0.999277
	VP0206	putative amidohydrolase	-0.0840666	1	0.0170535	0.999277
	VP0207	putative oxidoreductase (flagellin modification)	-0.222295	1	0.00304422	0.999277
	VP0208	putative integral membrane protein	0.474856	1	0.0778759	0.999277
	VP0209	putative citrate synthase	0.671292	1	0.0149841	0.999277
	VP0210	putative Lex2B	0.342632	1	-0.24733	0.990337
	VP0211	KDO transferase	-0.185658	1	-0.220073	0.895195
	VP0212	ADP-heptose-LPS heptosyltransferase II	0.0242652	1	-0.0965035	0.999277
	VP0213	putative lipid A biosynthesis (kdo)2-(lauroyl)-lipid IVA acyltransferase	0.068336	1	-0.135738	0.999277
	VP0214	ADP glyceromanno-heptose 6-epimerase GmhD	-0.162023	1	-0.202881	0.991031
	VP0215	putative OtnG protein	-0.682976	1	-0.279247	0.814589
	VP0216	hypothetical protein	-0.397967	1	-0.495331	0.379955
	VP0217	putative regulator	-0.786271	1	-0.486939	0.0643417
	VP0218	hypothetical protein	0.258243	1	-0.231431	0.999277
	VP0219	conserved hypothetical protein	0.0763192	1	-0.104233	0.999277
	VP0220	OtnA protein	-0.0585852	1	-0.149376	0.999277
	VP0221	OtnB protein	-0.15528	1	-0.219819	0.806795
	VP0222	dTDP-D-glucose 4,6-dehydratase	-0.449175	1	-0.223772	0.870082
	VP0223	D-glucose-1-phosphate thymidylyltransferase	-0.366603	1	-0.218415	0.938797
	VP0224	putative dTDP-4-dehydrorhamnose reductase	-0.359214	1	-0.358395	0.753159
	VP0225	putative capsular polysaccharide biosynthesis protein CapF	0.390664	1	-0.0298433	0.999277
	VP0226	putative rhamnosyl transferase	0.847188	1	0.0332979	0.999277
	VP0227	hypothetical protein	1.0284	1	0.0114328	0.999277
	VP0228	putative integral membrane protein	1.24856	1	0.235901	0.999277
	VP0229	dTDP-4-dehydrorhamnose 3,5-epimerase	1.58748	1	0.28318	0.982026
	VP0230	putative glycosyltransferase	1.63151	1	0.284168	0.770069
	VP0231	putative UDP-galactose phosphate transferase	1.34871	1	0.282274	0.772128
	VP0232	putative carbamoylphosphate synthase large subunit, short form	1.35969	0.00165202	0.244352	0.857668
	VP0233	hypothetical protein	1.16345	1	0.25885	0.875615
	VP0234	pilin glycosylation protein	1.30992	1	0.221812	0.982026
	VP0235	putative epimerase/dehydratase	0.593442	0.971787	-0.0141257	0.999277
	VP0236	nucleotide sugar dehydrogenase	0.363767	1	0.0185912	0.999277
	VP0237	UTP-glucose-1-phosphate uridylyltransferase	-0.311803	1	-0.371514	0.518591
	VP0238	conserved hypothetical protein	-0.257019	1	0.134913	0.999277
	VP0239	triosephosphate isomerase	-0.0901152	1	-0.0949644	0.999277
	VP0240	putative 5-carboxymethyl-2-hydroxymuconate delta isomerase	-0.53818	1	-0.0642257	0.999277
	VP0241	conserved hypothetical protein	-0.24802	1	-0.145188	0.999277
	VP0242	conserved hypothetical protein	-0.46324	1	-0.209585	0.999277
	VP0243	conserved hypothetical protein	0.0979108	1	0.194541	0.979729
	VP0244	GlpX protein	-0.373025	1	-0.31211	0.704271
	VP0245	hypothetical protein	0.287335	1	-0.458047	0.896153
	VP0246	conserved hypothetical protein	0.171688	1	-0.0860145	0.999277
	VP0247	S-adenosylmethionine:2-demethylmenaquinone methyltransferase	0.163935	1	0.178218	0.999277
	VP0248	1,4-dihydroxy-2-naphthoate octaprenyltransferase	-0.285181	1	-0.0804286	0.999277
	VP0249	protease HslVU, ATPase subunit HslU	0.171259	1	0.0866683	0.999277
	VP0250	protease HslVU, subunit HslV	0.487327	1	0.285372	0.999277
	VP0251	putative cell division protein FtsN	-0.204999	1	0.058872	0.999277
	VP0252	transcriptional repressor, LacI family	-0.341327	1	0.266199	0.843647
	VP0253	primosomal protein N'	-0.466747	1	-0.250201	0.679871
	VP0254	hypothetical protein	0.956239	1	-0.0203082	0.999277
	VP0255	ribosomal protein L31	-0.0110397	1	-0.0926185	0.999277
	VP0256	ribosomal protein S10	-0.118589	1	-0.082893	0.999277
	VP0257	ribosomal protein L3	-0.021366	1	0.0434605	0.999277
	VP0258	ribosomal protein L4	-0.0596899	1	-0.119719	0.999277
	VP0259	ribosomal protein L23	-0.395323	1	0.0130737	0.999277
	VP0260	ribosomal protein L2	-0.0360337	1	-0.0996096	0.999277
	VP0261	ribosomal protein S19	-0.226497	1	-0.0237223	0.999277
	VP0262	ribosomal protein L22	-0.0841047	1	-0.0373516	0.999277
	VP0263	ribosomal protein S3	0.0653283	1	-0.0273685	0.999277
	VP0264	ribosomal protein L16	0.129923	1	-0.00255083	0.999277
	VP0265	ribosomal protein L29	0.0590447	1	0.0202132	0.999277
	VP0266	ribosomal protein S17	0.176841	1	-0.1555	0.999277
	VP0267	ribosomal protein L14	-0.0731276	1	-0.0979352	0.999277
	VP0268	ribosomal protein L24	-0.0107268	1	-0.169638	0.999277
	VP0269	ribosomal protein L5	-0.0896819	1	-0.107691	0.999277
	VP0270	ribosomal protein S14	-0.0586187	1	-0.117631	0.999277
	VP0271	ribosomal protein S8	-0.114121	1	-0.0513108	0.999277
	VP0272	ribosomal protein L6	-0.0392055	1	-0.086913	0.999277
	VP0273	ribosomal protein L18	-0.116804	1	-0.153017	0.999277
	VP0274	ribosomal protein S5	-0.108131	1	-0.111362	0.999277
	VP0275	ribosomal protein L30	0.104686	1	-0.0564763	0.999277
	VP0276	ribosomal protein L15	-0.0526378	1	-0.00353104	0.999277
	VP0277	preprotein translocase, SecY subunit	-0.122184	1	-0.112562	0.999277
	VP0278	ribosomal protein L36	-0.00488784	1	-0.117336	0.999277
	VP0279	ribosomal protein S13	0.112699	1	-0.0974407	0.999277
	VP0280	ribosomal protein S11	0.133851	1	-0.0573923	0.999277
	VP0281	ribosomal protein S4	0.107731	1	-0.000105038	0.999928
	VP0282	DNA-directed RNA polymerase, alpha subunit	0.168521	1	-0.109213	0.999277
	VP0283	ribosomal protein L17	0.26016	1	-0.109829	0.999277
	VP0284	hypothetical protein	0.391082	1	0.154835	0.999277
	VP0285	peptidyl-prolyl cis-trans isomerase, FKBP-type	-0.716729	1	-0.491696	0.649991
	VP0286	conserved hypothetical protein	-0.202906	1	-0.213295	0.954753
	VP0287	ElaA protein	0.411676	1	0.458993	0.753824
	VP0288	ATP-dependent RNA helicase DbpA	-0.405795	1	-0.166121	0.999277
	VP0289	conserved hypothetical protein	-0.0375582	1	-0.201773	0.999277
	VP0290	2',3'-cyclic-nucleotide 2'-phosphodiesterase	-0.539988	1	-0.187392	0.953117
	VP0291	uroporphyrin-III C-methyltransferase	-0.0983627	1	-0.476464	0.782916
	VP0292	sulfate adenylate transferase, subunit 2	-0.323159	1	-0.0547274	0.999277
	VP0293	sulfate adenylate transferase, subunit 1	-0.730228	1	-0.293352	0.999277
	VP0295	putative sodium/sulfate symporter	0.245449	1	-0.225147	0.999277
	VP0296	adenylylsulfate kinase	-0.510621	1	-0.216682	0.999277
	VP0297	conserved hypothetical protein	0.0111552	1	0.121237	0.999277
	VP0298	hypothetical protein	-1.3061	1	NA	NA
	VP0299	conserved hypothetical protein	0.0364736	1	0.313601	0.999277
	VP0300	conserved hypothetical protein	-0.288172	1	-0.0694469	0.999277
	VP0301	ABC transporter, ATP-binding protein	-0.300759	1	0.302476	0.999277
	VP0302	hypothetical protein	-0.127642	1	0.0050475	0.999277
	VP0303	conserved hypothetical protein	-0.354214	1	0.0718514	0.999277
	VP0304	conserved hypothetical protein	-0.0516686	1	0.112996	0.999277
	VP0305	hypothetical protein	0.534381	1	0.120093	0.999277
	VP0306	peptide methionine sulfoxide reductase	0.159526	1	0.328636	0.657699
	VP0307	conserved hypothetical protein	-0.288266	1	-0.0664288	0.999277
	VP0308	conserved hypothetical protein	-0.144337	1	-0.125606	0.999277
	VP0309	conserved hypothetical protein	-0.387177	1	-0.0248985	0.999277
	VP0310	hypothetical protein	-0.16697	1	0.0604939	0.999277
	VP0311	inorganic pyrophosphatase	-0.345633	1	0.0934109	0.999277
	VP0312	hypothetical protein	-0.362127	1	NA	NA
	VP0313	fructose-1,6-bisphosphatase	-0.289397	1	-0.275192	0.756433
	VP0314	UDP-N-acetylmuramate:L-alanyl-gamma-D-glutamyl-meso-diaminopimelate ligase	-0.0466867	1	-0.056664	0.999277
	VP0315	3-octaprenyl-4-hydroxybenzoate carboxy-lyase	-0.289328	1	-0.00925135	0.999277
	VP0316	thiamin ABC transporter, periplasmic thiamin-binding protein	-0.356843	1	0.00282557	0.999277
	VP0317	putative thiamine ABC transporter, permease protein	-0.106478	1	-0.170789	0.999277
	VP0318	putative thiamine ABC transporter, ATP-binding protein	0.427671	1	0.396667	0.580827
	VP0319	conserved hypothetical protein	-0.352583	1	0.0935405	0.999277
	VP0320	conserved hypothetical protein	-0.541124	1	0.248742	0.997085
	VP0321	hypothetical protein	-0.0938111	1	0.0610084	0.999277
	VP0322	hypothetical protein	0.0779211	1	0.900097	NA
	VP0323	immunogenic protein	-0.234304	1	0.239584	0.979729
	VP0324	arginine repressor	0.186078	1	0.155862	0.999277
	VP0325	malate dehydrogenase	-0.682952	1	0.0230825	0.999277
	VP0326	hypothetical protein	-0.633764	1	-0.14433	0.999277
	VP0327	octaprenyl-diphosphate synthase	-0.246549	1	0.0247446	0.999277
	VP0328	ribosomal protein L21	-0.169924	1	0.00894278	0.999277
	VP0329	ribosomal protein L27	-0.210904	1	-0.0646495	0.999277
	VP0330	GTP1/Obg family protein	-0.337225	1	-0.0147847	0.999277
	VP0331	conserved hypothetical protein	-0.461963	1	0.0538316	0.999277
	VP0332	conserved hypothetical protein	-0.398974	1	0.240684	0.999277
	VP0333	dihydrofolate reductase	-0.0612425	1	0.0783706	0.999277
	VP0334	bis(5'-nucleosyl)-tetraphosphatase	-0.386531	1	-0.101115	0.999277
	VP0335	ApaG protein	-0.286904	1	0.037766	0.999277
	VP0336	dimethyladenosine transferase	-0.342035	1	0.0070331	0.999277
	VP0337	pyridoxal phosphate biosynthetic protein PdxA	-0.20159	1	0.0695645	0.999277
	VP0338	survival protein SurA	-0.236982	1	0.0423554	0.999277
	VP0339	organic solvent tolerance protein	-0.144396	1	-0.0348519	0.999277
	VP0340	DnaJ-related protein	-0.34862	1	-0.114998	0.999277
	VP0341	conserved hypothetical protein	0.322149	1	0.0875379	0.999277
	VP0342	3-isopropylmalate dehydratase, small subunit	0.14577	1	0.259368	0.999277
	VP0343	3-isopropylmalate dehydratase, large subunit	0.0979222	1	0.302147	0.997085
	VP0344	3-isopropylmalate dehydrogenase	0.107957	1	0.307619	0.893891
	VP0346	2-isopropylmalate synthase	0.313324	1	0.491144	0.545843
	VP0347	hypothetical protein	-0.322757	1	-0.202169	0.999277
	VP0348	conserved hypothetical protein	-0.125748	1	-0.951375	0.753159
	VP0349	conserved hypothetical protein	-0.538562	1	-0.472181	0.990337
	VP0350	transcriptional regulator, LysR family	-0.609847	1	-0.163951	0.999277
	VP0351	putative long-chain-fatty-acid-CoA ligase	-0.213123	1	0.0228734	0.999277
	VP0352	acetolactate synthase III, large subunit	-0.149346	1	0.103488	0.999277
	VP0353	acetolactate synthase III, small subunit	0.059362	1	0.176351	0.999277
	VP0354	putative sensory box/GGDEF family protein	-0.226559	1	-0.366526	0.763849
	VP0355	putative LuxZ	-0.121842	1	-0.23689	0.973413
	VP0356	pyruvate kinase I	-0.157779	1	-0.0739755	0.999277
	VP0357	hypothetical protein	0.0135226	1	0.0166295	0.999277
	VP0358	transcriptional regulator, DeoR family	-1.64275	1	-0.475037	0.868977
	VP0359	glucosamine-fructose-6-phosphate aminotransferase	-0.680012	1	-0.0832342	0.999277
	VP0360	hypothetical protein	-0.343792	1	-0.0958579	0.999277
	VP0361	putative two component response regulator transcription regulator protein	-0.620093	1	0.203793	0.999277
	VP0362	putative two component sensor protein	-0.532508	1	0.0270318	0.999277
	VP0363	glycerol dehydrogenase GldH	-0.310217	1	0.0470383	0.999277
	VP0364	putative dihydroxyacetone kinase	-0.456315	1	0.145554	0.999277
	VP0365	putative dihydroxyacetone kinase	-0.303503	1	0.01269	0.999277
	VP0366	putative phosphoenolpyruvate-protein phosphotransferase (phosphotransferase system, enzyme I)	-0.273851	1	-0.0610384	0.999277
	VP0367	putative glycerol metabolism operon regulatory protein	-0.693714	1	0.00460842	0.999277
	VP0368	mannitol operon repressor	-0.862953	1	0.575926	0.242582
	VP0369	mannitol-1-phosphate 5-dehydrogenase	-1.29924	1	0.754766	0.0219801
	VP0370	PTS system, mannitol-specific IIABC component	-1.5269	1	1.18771	0.000342521
	VP0371	hypothetical protein	-2.63478	1	0.88919	NA
	VP0372	putative hemolysin	-0.469955	1	-0.511156	0.999277
	VP0373	hypothetical protein	0.169334	1	-0.642068	0.938797
	VP0374	conserved hypothetical protein	-0.506964	1	0.0262042	0.999277
	VP0375	putative lipoprotein	1.29816	0.00497476	-0.00690734	0.999277
	VP0376	hypothetical protein	2.13071	0.000893194	0.305939	0.999277
	VP0377	putative CFA/I fimbrial subunit D	3.59068	0.00848575	1.52909	7.15248e-05
	VP0378	hypothetical protein	1.54614	1	0.980218	0.704271
	VP0379	putative ABC transporter substrate binding protein	0.244205	1	0.026144	0.999277
	VP0380	putative integrase	-0.239253	1	-0.099929	0.999277
	VP0381	hypothetical protein	0.462754	1	1.0469	0.979729
	VP0382	hypothetical protein	0.00641871	1	-0.136154	0.999277
	VP0383	hypothetical protein	0.7363	1	-0.176611	0.999277
	VP0384	hypothetical protein	6.08175	7.38529e-06	1.53621	0.00095222
	VP0385	hypothetical protein	-1.41472	1	0.563925	0.999277
	VP0386	putative inner membrane protein	-0.599544	1	-0.210483	0.946582
	VP0387	putative HsdS polypeptide, part of CfrA family	-0.266321	1	-0.269308	0.773059
	VP0388	type I restriction enzyme M protein	-0.136016	1	-0.237985	0.770017
	VP0389	hypothetical protein	-0.202918	1	0.218179	0.999277
	VP0390	hypothetical protein	2.06517	1	-1.31936	NA
	VP0391	hypothetical protein	1.99119	1	NA	NA
	VP0392	hypothetical protein	-0.117677	1	-0.0696516	0.999277
	VP0393	hypothetical protein	-0.860926	0.900699	-0.287021	0.916625
	VP0394	haemagglutinin associated protein	-0.93159	1	-0.413766	0.580827
	VP0395	type I restriction enzyme R protein	0.199866	1	-0.194553	0.991031
	VP0396	hypothetical protein	4.44419	4.73524e-07	0.670393	0.704271
	VP0397	hypothetical protein	5.56092	0.000652153	2.6169	0.408314
	VP0398	hypothetical protein	-0.178589	1	-0.16659	0.999277
	VP0399	putative transcriptional regulator	0.626238	1	0.896167	NA
	VP0400	putative transmembrane protein	-0.742742	1	-0.197243	0.999277
	VP0401	hypothetical protein	-0.253813	1	-0.112371	0.999277
	VP0402	putative Y4mE	0.0318021	1	0.064962	0.999277
	VP0403	hypothetical protein	-0.0968085	1	0.16954	0.999277
	VP0404	RNA polymerase sigma factor RpoD	0.244466	1	-0.108369	0.999277
	VP0405	DNA primase	-0.348568	1	-0.0840888	0.999277
	VP0406	conserved hypothetical protein	-0.0969865	1	-0.03026	0.999277
	VP0407	ribosomal protein S21	-0.24503	1	-0.126196	0.999277
	VP0408	O-sialoglycoprotein endopeptidase	-0.230971	1	-0.141046	0.999277
	VP0409	putative beta-ketoadipate enol-lactone hydrolase	-0.0672372	1	0.0153821	0.999277
	VP0410	conserved hypothetical protein	-0.301485	1	0.0571146	0.999277
	VP0411	putative dihydroneopterin aldolase FolB	0.0375369	1	-0.0525011	0.999277
	VP0412	putative 2-amino-4-hydroxy-6-hydroxymethyldihydropteridine pyrophosphokinase	-0.243536	1	-0.195633	0.999277
	VP0413	putative undecaprenol kinase	-0.384415	1	-0.187869	0.999277
	VP0414	tRNA nucleotidyltransferase	-0.0422661	1	0.133372	0.999277
	VP0415	putative general secretion pathway protein A	-0.149919	1	0.0890706	0.999277
	VP0416	putative general secretion pathway protein B	-0.345296	1	0.0923107	0.999277
	VP0417	conserved hypothetical protein	0.229931	1	0.0257635	0.999277
	VP0418	pho4 family protein	-0.0022244	1	-0.27185	0.921674
	VP0419	conserved hypothetical protein	0.0553516	1	-0.23795	0.896274
	VP0420	conserved hypothetical protein	-0.0683335	1	-0.115516	0.999277
	VP0421	methyl-accepting chemotaxis protein	-0.607733	1	-0.122007	0.999277
	VP0422	putative potassium channel protein	0.00795954	1	0.162362	0.999277
	VP0423	glutamate-ammonia-ligase adenylyltransferase	-0.0273274	1	-0.0283406	0.999277
	VP0424	ADP-heptose synthase	-0.360603	1	-0.0754652	0.999277
	VP0425	outer membrane protein TolC	-0.118718	1	-0.14012	0.999277
	VP0426	MutT/nudix family protein	-0.562189	1	-0.243761	0.874825
	VP0427	conserved hypothetical protein	-0.591329	1	-0.307568	0.676164
	VP0428	cyclic AMP phosphodiesterase	-0.645579	1	-0.292692	0.616482
	VP0429	conserved hypothetical protein	-0.468912	0.993734	-0.312987	0.747032
	VP0430	topoisomerase IV, subunit B	-0.359978	1	-0.0426654	0.999277
	VP0431	DNA topoisomerase IV	-0.399747	1	0.0138222	0.999277
	VP0432	protease DegS	-0.149658	1	-0.0379919	0.999277
	VP0433	protease DO	0.474691	1	0.528099	0.648474
	VP0434	conserved hypothetical protein	0.17923	1	-0.169219	0.999277
	VP0435	hypothetical protein	-0.341113	1	0.326733	0.999277
	VP0436	conserved hypothetical protein	-0.806991	1	0.166304	0.999277
	VP0437	hypothetical protein	0.211565	1	0.775071	0.999277
	VP0438	ribosomal protein L13	-0.180611	1	-0.127257	0.999277
	VP0439	ribosomal protein S9	-0.358912	1	0.00423498	0.999277
	VP0440	hypothetical protein	-0.2749	1	-0.166801	0.999277
	VP0441	ubiquinol-cytochrome c reductase, iron-sulfur subunit	-0.247582	1	0.106543	0.999277
	VP0442	ubiquinol-cytochrome c reductase, cytochrome b	-0.334641	1	-0.0673542	0.999277
	VP0443	ubiquinol-cytochrome c reductase, cytochrome c1	-0.242666	1	0.0621404	0.999277
	VP0444	stringent starvation protein A	0.0724707	1	-0.0834255	0.999277
	VP0445	stringent starvation protein B	0.16874	1	-0.0500495	0.999277
	VP0446	putative hemolysin	0.054535	1	-0.0841024	0.999277
	VP0447	putative phosphoheptose isomerase	0.00166307	1	-0.0862046	0.999277
	VP0448	hypothetical protein	0.0521096	1	-0.284687	0.921674
	VP0449	putative lipoprotein	-0.197504	1	-0.0896146	0.999277
	VP0450	conserved hypothetical protein	-0.0558765	1	-0.0599008	0.999277
	VP0451	hypothetical protein	-0.523034	1	-0.00749601	NA
	VP0452	conserved hypothetical protein	0.0860148	1	-0.0830133	0.999277
	VP0453	cell division protein FtsL	-0.0147626	1	-0.273012	0.903137
	VP0454	penicillin-binding protein 3	-0.0716044	1	-0.0796217	0.999277
	VP0455	UDP-N-acetylmuramoylalanyl-D-glutamate-2,6-diaminopimelate ligase	-0.0745309	1	-0.0166048	0.999277
	VP0456	UDP-N-acetylmuramoylalanyl-D-glutamyl-2,6-diaminopimelate-D-alanyl-D-alanyl ligase	-0.04391	1	0.00314854	0.999277
	VP0457	phospho-N-acetylmuramoyl-pentapeptide-transferase	0.00515811	1	-0.0815929	0.999277
	VP0458	UDP-N-acetylmuramoylalanine-D-glutamate ligase	-0.0563716	1	-0.0424519	0.999277
	VP0459	cell division protein FtsW	-0.40101	1	-0.202043	0.928477
	VP0460	UDP-N-acetylglucosamine-N-acetylmuramyl-(pentapeptide) pyrophosphoryl-undecaprenol N-acetylglucosamine transferase	-0.348376	1	-0.0489561	0.999277
	VP0461	UDP-N-acetylmuramate-alanine ligase	-0.176358	1	-0.0238997	0.999277
	VP0462	cell division protein FtsQ	-0.266844	1	0.0259449	0.999277
	VP0463	cell division protein FtsA	-0.105859	1	0.113284	0.999277
	VP0464	cell division protein FtsZ	-0.0781625	1	0.0919523	0.999277
	VP0465	UDP-3-O-3-hydroxymyristoyl N-acetylglucosamine deacetylase	0.0427808	1	0.0341493	0.999277
	VP0466	conserved hypothetical protein	-0.000562155	1	0.0335415	0.999277
	VP0467	SecA protein	0.494598	1	0.357238	0.840078
	VP0468	mutator MutT protein	0.118451	1	-0.125658	0.999277
	VP0469	dihydrodipicolinate reductase	-0.00636842	1	0.115005	0.999277
	VP0470	carbamoyl-phosphate synthase, small subunit	-0.159148	1	-0.211982	0.945222
	VP0471	carbamoyl-phosphate synthase, large subunit	-0.00562922	1	-0.184309	0.999277
	VP0472	hypothetical protein	3.86851	0.00249114	0.0306269	0.999277
	VP0473	putative membrane protein	3.3815	5.28799e-07	0.0340049	0.999277
	VP0474	conserved hypothetical protein	2.30194	0.00055266	-0.308044	0.997085
	VP0475	transcriptional regulator, LysR family	-0.169105	1	-0.048544	0.999277
	VP0476	conserved hypothetical protein	-0.0919512	1	-0.455456	0.886978
	VP0477	conserved hypothetical protein	-0.325898	1	0.0957964	0.999277
	VP0478	putative cobalamin biosynthesis protein CbiB	-0.365464	1	-0.115296	0.999277
	VP0479	MTA/SAH nucleosidase	-0.0464168	1	-0.0354798	0.999277
	VP0480	conserved hypothetical protein	0.120017	1	0.0348989	0.999277
	VP0481	glutamate synthase, small subunit	-0.0606403	1	0.264989	0.999277
	VP0482	glutamate synthase, large subunit	0.0526206	1	0.24088	0.938797
	VP0483	glutamate synthase, small subunit	0.170171	1	0.0476651	0.999277
	VP0484	glutamate synthase, large subunit	-0.123954	1	-0.0429223	0.999277
	VP0485	conserved hypothetical protein	0.245219	1	0.18603	0.999277
	VP0486	sensory box/GGDEF family protein	0.0065005	1	0.126478	0.999277
	VP0487	sensor histidine kinase FexB	-0.355609	1	-0.0944066	0.999277
	VP0488	putative DNA polymerase III, beta chain	-0.0858754	1	0.0526869	0.999277
	VP0489	aerobic respiration control protein FexA	0.252909	1	-0.00834965	0.999277
	VP0490	hypothetical protein	-0.185491	1	-0.808876	0.805632
	VP0491	hypothetical protein	0.199117	1	0.309169	0.999277
	VP0492	S-adenosylmethionine:2-demethylmenaquinone methyltransferase	0.0650172	1	0.626085	0.563623
	VP0493	conserved hypothetical protein	-0.178426	1	-0.0686823	0.999277
	VP0494	aspartokinase I/homoserine dehydrogenase, threonine-sensitive	0.344385	1	0.302521	0.858173
	VP0495	homoserine kinase	0.276427	1	0.10417	0.999277
	VP0496	threonine synthase	-0.100714	1	0.155303	0.999277
	VP0497	formate acetyl transferase-related protein	0.38258	1	-0.183486	0.999277
	VP0498	endonuclease IV	-0.0540905	1	-0.253253	0.938797
	VP0499	hypothetical protein	-0.623938	1	-0.617346	0.989289
	VP0500	uracil-DNA glycosylase	-0.0347599	1	-0.138509	0.999277
	VP0501	conserved hypothetical protein	-0.181965	1	-0.0878487	0.999277
	VP0502	hypothetical protein	-0.0332147	1	-0.00680224	0.999277
	VP0503	sodium/alanine symporter	0.0152992	1	-0.00484618	0.999277
	VP0504	conserved hypothetical protein	0.0104341	1	0.12723	0.999277
	VP0505	ATP-dependent RNA helicase SrmB	-0.12164	1	-0.110696	0.999277
	VP0506	conserved hypothetical protein	-0.0429511	1	0.26103	0.986842
	VP0507	branched chain amino acid transport system II carrier protein	0.00298756	1	0.083411	0.999277
	VP0508	flavodoxin 2	-0.199296	1	-0.114048	0.999277
	VP0509	integrase/recombinase XerD	0.103696	1	0.0358959	0.999277
	VP0510	thiol:disulfide interchange protein DsbC	-0.046149	1	0.0953751	0.999277
	VP0511	single-stranded-DNA-specific exonuclease RecJ	-0.0849973	1	-0.0431686	0.999277
	VP0512	peptide chain release factor 2	-0.215521	1	-0.0369535	0.999277
	VP0513	lysyl-tRNA synthetase, heat inducible	0.0628908	1	-0.0403109	0.999277
	VP0514	sigma-54 dependent transcriptional regulator	-0.775134	1	-0.657621	0.020255
	VP0515	conserved hypothetical protein	0.182937	1	0.231751	0.999277
	VP0516	oxidoreductase Tas, aldo/keto reductase family	-0.1705	1	0.245055	0.991031
	VP0517	hypothetical protein	0.437806	1	0.458987	0.999277
	VP0518	DNA mismatch repair protein MutH	0.118151	1	-0.0446492	0.999277
	VP0520	MutT/nudix family protein	-0.0811865	1	-0.0724488	0.999277
	VP0521	phosphoenolpyruvate-protein phosphotransferase	-0.251412	1	-0.0222598	0.999277
	VP0522	conserved hypothetical protein	-0.434734	1	-0.0390437	0.999277
	VP0523	prolipoprotein diacylglyceryl transferase	-0.548364	1	0.00818359	0.999277
	VP0524	thymidylate synthase	-0.237529	1	-0.0893166	0.999277
	VP0525	hypothetical protein	-0.0779984	1	-0.0741279	0.999277
	VP0526	NptA protein	0.737173	1	-0.154812	0.999277
	VP0527	transcriptional activator protein NhaR	-0.114418	1	0.0554294	0.999277
	VP0529	transcriptional activator HlyU	0.253114	1	0.340806	0.505866
	VP0530	hypothetical protein	-0.223087	1	0.359008	0.999277
	VP0531	ribosomal protein S20	-0.102702	1	-0.0726928	0.999277
	VP0532	MviN protein	-0.156009	1	0.00440405	0.999277
	VP0533	riboflavin kinase/FMN adenylyltransferase	-0.333832	1	0.107491	0.999277
	VP0534	isoleucyl-tRNA synthetase	-0.198339	1	-0.0241699	0.999277
	VP0535	lipoprotein signal peptidase	0.085667	1	0.223211	0.844482
	VP0536	peptidyl-prolyl cis-trans isomerase, FKBP-type	-0.190728	1	0.223083	0.999277
	VP0537	LytB protein	-0.0824763	1	0.0526966	0.999277
	VP0538	response regulator	0.162041	1	-0.115199	0.999277
	VP0539	conserved hypothetical protein	0.0977142	1	0.118453	0.999277
	VP0540	putative carbon starvation protein A	0.13336	1	0.241518	0.999277
	VP0541	conserved hypothetical protein	-0.262437	1	0.180691	0.999277
	VP0542	hypothetical protein	-0.166763	1	-0.232073	0.999277
	VP0543	glucokinase regulatory protein-related protein	-0.206924	1	-0.211408	0.980077
	VP0544	conserved hypothetical protein	-0.135871	1	0.039449	0.999277
	VP0545	beta-hexosaminidase	0.0866735	1	-0.0444362	0.999277
	VP0546	phospho-2-dehydro-3-deoxyheptonate aldolase, tyr-sensitive	-0.14002	1	0.13435	0.999277
	VP0547	chorismate mutase/prephenate dehydrogenase	-0.0390617	1	0.25809	0.875615
	VP0548	putative ToxR-activated protein TagE	-0.281882	1	-0.277569	0.901233
	VP0549	conserved hypothetical protein	-0.575765	1	-0.321088	0.875615
	VP0551	ABC transporter, ATP-binding protein	-0.0606077	1	-0.035171	0.999277
	VP0552	soluble lytic murein transglycosylase	-0.205906	1	-0.172079	0.999277
	VP0553	Trp operon repressor	-0.178583	1	0.0265207	0.999277
	VP0554	conserved hypothetical protein	0.0343362	1	-0.0700202	0.999277
	VP0555	chorismate mutase/prephenate dehydratase	0.012891	1	-0.0335338	0.999277
	VP0556	putative sigma-54 modulation protein	-0.027519	1	0.29739	0.999277
	VP0557	putative glycosylase	0.177436	1	-0.686592	0.460233
	VP0558	conserved hypothetical protein	-0.0411748	1	0.0442079	0.999277
	VP0559	ribosomal large subunit pseudouridine synthase D	-0.130019	1	-0.113523	0.999277
	VP0560	conserved hypothetical protein	-0.029458	1	-0.172317	0.999277
	VP0561	ClpB protein	0.905478	1	0.393041	0.982026
	VP0562	hypothetical protein	0.298456	1	-0.161643	0.999277
	VP0563	conserved hypothetical protein	0.00828765	1	0.044496	0.999277
	VP0564	putative penicillin-insensitive murein endopeptidase	0.112476	1	-0.108022	0.999277
	VP0565	hypothetical protein	0.00544156	1	0.0364805	0.999277
	VP0566	ferredoxin	0.241906	1	0.0771617	0.999277
	VP0567	putative protease	0.105984	1	-0.0421477	0.999277
	VP0568	conserved hypothetical protein	0.00995035	1	-0.184864	0.976531
	VP0569	DNA-binding response regulator PhoB	0.0490108	1	0.0792837	0.999277
	VP0570	histidine protein kinase PhoR	-0.0948534	1	-0.0593476	0.999277
	VP0571	putative phosphate ABC transporter, periplasmic phosphate-binding protein	-0.222025	1	-0.187125	0.999277
	VP0572	exopolyphosphatase	-0.0892447	1	0.131205	0.999277
	VP0573	polyphosphate kinase	-0.0552541	1	-0.00772503	0.999277
	VP0574	phosphate ABC transporter, permease protein	0.132431	1	0.120002	0.999277
	VP0575	phosphate ABC transporter, permease protein	0.035483	1	0.1706	0.999277
	VP0576	phosphate ABC transporter, ATP-binding protein	-0.114814	1	-0.00073041	0.999519
	VP0577	phosphate transport system regulatory protein PhoU	0.0292328	1	0.101507	0.999277
	VP0578	conserved hypothetical protein	-0.394474	1	0.0763769	0.999277
	VP0579	copper homeostasis protein	-0.388922	1	-0.341707	0.787835
	VP0580	antioxidant, AhpC/Tsa family	0.410095	1	0.0769145	0.999277
	VP0581	transcriptional regulator, LysR family	0.217212	1	0.265671	0.809674
	VP0583	malate synthase A	-0.119715	1	0.0764012	0.999277
	VP0584	isocitrate lyase	-0.188014	1	0.1336	0.999277
	VP0585	putative acetoin utilization protein AcuB	0.0514739	1	0.0160169	0.999277
	VP0586	hypothetical protein	-0.172725	1	-0.107708	0.999277
	VP0587	S-adenosylmethionine:tRNA ribosyltransferase-isomerase	0.0788193	1	0.01548	0.999277
	VP0588	queuine tRNA-ribosyltransferase	-0.0523454	1	0.224238	0.917087
	VP0589	conserved hypothetical protein	0.409622	1	0.0716426	0.999277
	VP0590	protein-export membrane protein SecD	0.324064	1	0.0611869	0.999277
	VP0591	protein-export membrane protein SecF	0.0581182	1	0.0257746	0.999277
	VP0592	hypothetical protein	-1.37317	1	-0.57004	NA
	VP0593	inositol monophosphate family protein	-0.432983	1	-0.505778	0.667268
	VP0594	RNA methyltransferase, TrmH family	-0.17008	1	-0.0671987	0.999277
	VP0595	conserved hypothetical protein	0.462934	1	0.511859	0.661792
	VP0596	aminotransferase NifS, class V	0.794759	1	0.258057	0.787835
	VP0597	NifU-related protein	0.327146	1	0.0820039	0.999277
	VP0598	HesB family protein	0.335223	1	0.17919	0.999277
	VP0599	chaperone protein HscB	0.272925	1	0.112213	0.999277
	VP0600	chaperone protein HscA	0.157522	1	0.158697	0.999277
	VP0601	ferredoxin	0.349837	1	0.288097	0.895195
	VP0602	conserved hypothetical protein	0.521108	1	0.34421	0.950803
	VP0603	peptidase B	-0.440229	1	0.0112379	0.999277
	VP0604	nucleoside diphosphate kinase	-0.274944	1	-0.102335	0.999277
	VP0605	conserved hypothetical protein	-0.210281	1	-0.345324	0.950786
	VP0606	hypothetical protein	-0.103937	1	-0.443426	0.999277
	VP0607	hypothetical protein	-0.176873	1	-0.0796929	0.999277
	VP0608	GcpE protein	-0.231995	1	0.0494903	0.999277
	VP0609	histidyl-tRNA synthetase	-0.206589	1	-0.0365428	0.999277
	VP0610	conserved hypothetical protein	-0.0822129	1	0.122091	0.999277
	VP0611	conserved hypothetical protein	-0.241156	1	0.0944302	0.999277
	VP0612	GTP-binding protein	-0.31861	1	0.115084	0.999277
	VP0613	hypothetical protein	-0.140333	1	-0.0535175	0.999277
	VP0614	conserved hypothetical protein	0.343725	1	0.125658	0.999277
	VP0615	exodeoxyribonuclease VII, large subunit	-0.062816	1	-0.277571	0.809674
	VP0616	inosine-5'-monophosphate dehydrogenase	0.126892	1	-0.416023	0.543867
	VP0617	GMP synthase	-0.229502	1	-0.515008	0.178508
	VP0618	hypothetical protein	-0.943582	1	0.0222253	0.999277
	VP0619	putative chitinase	-0.823347	0.160354	-0.753733	0.0358569
	VP0620	conserved hypothetical protein	-0.386176	1	-0.417956	0.90156
	VP0621	putative nonspecific acid phosphatase precursor	-0.623453	1	-0.300956	0.999277
	VP0622	sodium/alanine symporter	-0.381338	1	0.508956	0.722932
	VP0623	D-amino acid dehydrogenase, small subunit	-0.848215	0.619531	0.283691	0.999277
	VP0624	putative transcriptional regulator, LysR family	-0.12248	1	0.0806072	0.999277
	VP0625	hypothetical protein	-1.19164	1	-0.943545	0.0358569
	VP0626	hypothetical protein	-0.834645	1	-0.614867	0.316282
	VP0627	hypothetical protein	-1.00386	1	-1.35696	0.809674
	VP0628	hypothetical protein	-0.959861	1	-0.664692	0.143237
	VP0629	homocysteine synthase	-0.549323	1	0.298238	0.986842
	VP0630	putative aminotransferase protein	-0.478128	1	0.000143074	0.999928
	VP0631	hypothetical protein	-0.389761	1	-0.168832	0.999277
	VP0632	putative Na+/H+ antiporter	0.0435899	1	0.0314253	0.999277
	VP0633	putative integral membrane protein	0.52145	1	0.186895	0.999277
	VP0634	hypothetical protein	0.163069	1	0.0878007	0.999277
	VP0635	putative transcriptional regulator, LysR family	0.687844	1	-0.249124	0.999277
	VP0636	putative outer membrane protein A	3.49188	7.10898e-05	0.922601	0.791861
	VP0637	hypothetical protein	-0.204535	1	-0.116712	0.999277
	VP0638	putative resolvase	0.137297	1	0.493865	0.999277
	VP0639	hypothetical protein	-0.224183	1	-0.4797	0.999277
	VP0640	hypothetical protein	-0.863784	1	NA	NA
	VP0641	hypothetical protein	0.342484	1	NA	NA
	VP0642	putative ribonuclease HI	-0.475605	1	NA	NA
	VP0643	hypothetical protein	-0.21019	1	-0.225589	0.844699
	VP0644	small protein B	-0.416312	1	-0.0910661	0.999277
	VP0645	conserved hypothetical protein	0.254193	1	0.0886563	0.999277
	VP0646	conserved hypothetical protein	0.267226	1	0.131636	0.999277
	VP0647	small protein A	-0.0252938	1	0.119038	0.999277
	VP0648	DNA repair protein RecN	0.549792	0.895195	0.188445	0.999277
	VP0649	conserved hypothetical protein	0.260837	1	0.749426	0.115853
	VP0650	conserved hypothetical protein	0.0769137	1	-0.249745	0.950455
	VP0651	GrpE	1.33765	1	0.209978	0.999277
	VP0652	GltP	0.870261	0.25399	0.33555	0.999277
	VP0653	DnaK protein	1.31327	1	0.243264	0.999277
	VP0654	DnaJ protein	0.690035	1	0.0914381	0.999277
	VP0656	putative fimbrial assembly protein PilE	-0.997326	1	0.177866	0.999277
	VP0657	putative type IV pilin	-0.102702	1	-0.253571	0.999277
	VP0658	hypothetical protein	0.265611	1	-0.0802464	0.999277
	VP0659	hypothetical protein	-0.186637	1	0.0777012	0.999277
	VP0660	putative type IV pilin	0.045726	1	0.0861392	0.999277
	VP0661	hypothetical protein	-0.875883	1	0.267312	0.999277
	VP0662	conserved hypothetical protein	0.313945	1	-0.560367	0.124478
	VP0663	YfhC protein	0.105634	1	0.127117	0.999277
	VP0664	hypothetical protein	0.240519	1	-0.223549	0.999277
	VP0665	transglycosylase, Slt family	-0.0088067	1	-0.0648631	0.999277
	VP0666	phosphoribosylformylglycinamidine synthase	-0.0948542	1	-0.36669	0.734784
	VP0667	hypothetical protein	-0.59629	1	-0.163091	0.999277
	VP0668	hypothetical protein	-0.222871	1	-0.112571	0.999277
	VP0669	conserved hypothetical protein	0.171724	1	0.0849541	0.999277
	VP0670	hypothetical protein	0.124908	1	-0.745045	0.00154342
	VP0671	aminoacyl-histidine dipeptidase	-0.130178	1	0.0705379	0.999277
	VP0672	conserved hypothetical protein	-0.352785	1	-0.412762	0.840554
	VP0673	xanthine-guanine phosphoribosyltransferase	-0.522121	1	-0.288085	0.808295
	VP0674	conserved hypothetical protein	0.0555039	1	-0.0991057	0.999277
	VP0675	transcriptional regulator Crl	-0.308896	1	-0.0993484	0.999277
	VP0676	glutamate 5-kinase	0.00548572	1	-0.0219124	0.999277
	VP0677	gamma-glutamyl phosphate reductase	-0.0950112	1	-0.0450795	0.999277
	VP0678	conserved hypothetical protein	-0.334425	1	-0.143388	0.999277
	VP0679	riboflavin-specific deaminase	-0.150234	1	-0.0207483	0.999277
	VP0680	riboflavin synthase, alpha subunit	-0.203203	1	0.0452621	0.999277
	VP0681	3,4-dihydroxy-2-butanone 4-phosphate synthase/GTP cyclohydrolase II	-0.145044	1	-0.0516624	0.999277
	VP0682	riboflavin synthase, beta subunit	-0.227817	1	-0.212251	0.895195
	VP0683	N utilization substance protein B	0.0308911	1	-0.22793	0.999277
	VP0684	thiamin-monophosphate kinase	-0.319337	1	-0.113278	0.999277
	VP0685	phosphatidylglycerophosphatase A	0.0320437	1	0.327611	0.864505
	VP0686	1-deoxyxylulose-5-phosphate synthase	-0.17557	1	-0.0788666	0.999277
	VP0687	geranyltranstransferase	0.0305933	1	-0.211006	0.99261
	VP0688	exodeoxyribonuclease, small subunit	0.109539	1	-0.128746	0.999277
	VP0689	sodium-driven polar flagellar protein MotA	0.0678657	1	0.138935	0.999277
	VP0690	sodium-driven polar flagellar protein MotB	0.0577204	1	0.0457143	0.999277
	VP0691	thiamin biosynthesis protein ThiI	-0.351057	1	-0.268485	0.991031
	VP0692	transcriptional regulator, LysR family	-0.167608	1	-0.00523956	0.999277
	VP0693	hypothetical protein	0.0743966	1	-0.393544	0.808295
	VP0694	conserved hypothetical protein	-0.0130185	1	-0.264256	0.875615
	VP0695	conserved hypothetical protein	-0.297268	1	-0.0819966	0.999277
	VP0696	minor nuclease C1B isoform precursor	1.21824	1	0.776441	0.727954
	VP0697	exodeoxyribonuclease IX	-0.0735725	1	0.00400177	0.999277
	VP0698	conserved hypothetical protein	-0.541567	1	0.30282	0.921674
	VP0699	GGDEF family protein	0.27617	1	0.107659	0.999277
	VP0700	conserved hypothetical protein	0.103613	1	-0.00908373	0.999277
	VP0701	conserved hypothetical protein	0.164378	1	-0.0785491	0.999277
	VP0702	Syd protein	-0.379261	1	-0.105732	0.999277
	VP0703	conserved hypothetical protein	-0.254298	1	-0.20149	0.999277
	VP0704	lipoprotein YaeC	0.206252	1	0.22605	0.999277
	VP0705	ABC transporter, permease protein	0.293764	1	0.224825	0.999277
	VP0706	ABC transporter, ATP-binding protein	0.223071	1	0.245049	0.966766
	VP0707	hypothetical protein	2.40754	1	NA	NA
	VP0708	histidinol phosphatase-related protein	-0.355925	1	-0.164286	0.999277
	VP0709	trehalose operon repressor	-0.211968	1	-0.102716	0.999277
	VP0710	PTS system, trehalose-specific IIBC component	0.00268987	1	0.0562347	0.999277
	VP0711	trehalose-6-phosphate hydrolase	0.0360495	1	0.0165857	0.999277
	VP0712	hypothetical protein	-0.575434	1	-0.462634	0.687627
	VP0713	hypothetical protein	-0.324046	1	-0.0574775	0.999277
	VP0714	conserved hypothetical protein	0.680664	1	-0.481852	0.770045
	VP0715	serine hydroxymethyltransferase	-0.1292	1	-0.0817592	0.999277
	VP0716	lipoic acid synthetase	0.0501429	1	-0.083496	0.999277
	VP0717	lipoate-protein ligase B	0.0238396	1	0.0416972	0.999277
	VP0718	conserved hypothetical protein	0.284575	1	-0.0764776	0.999277
	VP0719	D-alanyl-D-alanine carboxypeptidase	-0.256212	1	-0.111469	0.999277
	VP0720	putative rare lipoprotein A	-0.306944	1	-0.115385	0.999277
	VP0721	rod shape-determining protein RodA	-0.208121	1	-0.0408543	0.999277
	VP0722	penicillin-binding protein 2	-0.237785	1	-0.185374	0.959016
	VP0723	conserved hypothetical protein	-0.547829	1	-0.109656	0.999277
	VP0724	conserved hypothetical protein	-0.603088	1	-0.0168145	0.999277
	VP0725	DNA polymerase III, delta subunit	-0.223846	1	-0.00795206	0.999277
	VP0726	rare lipoprotein B	0.000503899	1	0.0256186	0.999277
	VP0727	leucyl-tRNA synthetase	-0.0479381	1	-0.0341023	0.999277
	VP0728	conserved hypothetical protein	-0.0669022	1	0.110052	0.999277
	VP0729	apolipoprotein N-acyltransferase	-0.41392	1	-0.362481	0.372902
	VP0730	putative hemolysin	-0.333397	1	-0.0861645	0.999277
	VP0731	conserved hypothetical protein	-0.116726	1	-0.124144	0.999277
	VP0732	PhoH family protein	-0.147108	1	-0.0952757	0.999277
	VP0733	conserved hypothetical protein	0.0606129	1	-0.0306421	0.999277
	VP0735	VisC-related protein	-0.241783	1	-0.0429982	0.999277
	VP0736	hypothetical protein	-1.00414	1	NA	NA
	VP0737	GTP-binding protein	-0.11076	1	-0.215501	0.99261
	VP0738	peptidyl-tRNA hydrolase	-0.348093	1	-0.192083	0.999277
	VP0739	ribose-phosphate pyrophosphokinase	-0.495356	1	-0.414446	0.297612
	VP0740	kinase, GHMP family	-0.477227	1	-0.483517	0.420477
	VP0741	putative outer membrane lipoprotein LolB	0.0949767	1	-0.284345	0.938797
	VP0742	glutamyl-tRNA reductase	-0.145663	1	-0.0749434	0.999277
	VP0743	peptide chain release factor 1	-0.128022	1	-0.143543	0.999277
	VP0744	HemK protein	-0.253407	1	-0.207243	0.935466
	VP0745	conserved hypothetical protein	-0.551978	1	-0.433397	0.713483
	VP0746	conserved hypothetical protein	-0.28894	1	-0.229064	0.850182
	VP0747	2-dehydro-3-deoxyphosphooctonate aldolase	-0.153112	1	-0.264125	0.901233
	VP0748	5'-nucleotidase precursor	-0.119888	1	-0.299125	0.668799
	VP0749	conserved hypothetical protein	0.324794	1	0.280097	0.792443
	VP0750	pseudouridine synthase family 1 protein	-0.295004	1	-0.151249	0.991031
	VP0751	conserved hypothetical protein	-0.212077	1	-0.00852118	0.999277
	VP0752	conserved hypothetical protein	-0.200772	1	-0.481585	0.99384
	VP0753	hypothetical protein	0.00633844	1	0.311103	0.753159
	VP0754	hypothetical protein	1.02822	1	1.06991	NA
	VP0755	N,N'-diacetylchitobiase precursor	-0.120227	1	0.372792	0.715961
	VP0756	hypothetical protein	-0.211949	1	-0.395664	0.895195
	VP0757	conserved hypothetical protein	0.049853	1	0.157165	0.999277
	VP0758	cation transport ATPase, E1-E2 family	0.158818	1	0.119644	0.999277
	VP0759	hypothetical protein	0.343204	1	NA	NA
	VP0760	putative chitoporin	-1.49951	1	-0.480233	0.814589
	VP0761	hypothetical protein	-0.399247	1	-0.0425667	0.999277
	VP0762	glutamyl-tRNA synthetase	-0.109122	1	-0.169465	0.997085
	VP0763	hypothetical protein	3.5025	0.858203	NA	NA
	VP0764	outer membrane protein OmpA	-0.248205	1	-0.630873	0.095164
	VP0765	hypothetical protein	-0.194307	1	-0.84362	0.857336
	VP0766	conserved hypothetical protein	1.0304	1	0.807253	0.345104
	VP0767	conserved hypothetical protein	-3.7287	0.00228917	-2.17779	6.01583e-28	Polar flagella
	VP0768	conserved hypothetical protein	-4.74555	8.21869e-09	-2.44777	4.37263e-26
	VP0769	conserved hypothetical protein	-4.97648	0.00450332	-2.19736	2.04755e-20
	VP0770	polar flagellar FlgN	0.297204	1	-0.144183	0.999277
	VP0771	polar flagellar FlgM	0.084099	1	-0.0690874	0.999277
	VP0772	polar flagellar FlgA	0.113102	1	-0.0284137	0.999277
	VP0773	chemotaxis CheV	0.0019375	1	0.0736801	0.999277
	VP0774	chemotaxis methyltransferase CheR	0.0740192	1	0.0267736	0.999277
	VP0775	polar flagellar FlgB	-3.92685	0.000886479	-1.97632	3.17476e-06
	VP0776	polar flagellar FlgC	-4.044	4.69928e-05	-2.08755	2.36011e-41
	VP0777	polar flagellar FlgD	-4.29754	0.000178834	-2.14747	4.37263e-26
	VP0778	polar flagellar FlgE	-4.4112	3.7093e-07	-2.2796	1.98307e-40
	VP0779	hypothetical protein	0.521942	1	NA	NA
	VP0780	polar flagellar FlgF	-6.37223	6.41292e-12	-2.42294	3.10962e-43
	VP0781	polar flagellar FlgG	-5.51261	1.39057e-12	-2.37583	8.21348e-34
	VP0782	flagellar L-ring protein precursor FlgH	-4.84605	6.24773e-06	-2.31879	1.58263e-32
	VP0783	flagellar P-ring protein precursor FlgI	-5.25634	8.99665e-18	-2.40821	1.20669e-46
	VP0784	peptidoglycan hydrolase FlgJ	-4.77635	1.02207e-09	-2.49999	9.97968e-47
	VP0785	polar flagellar hook associated protein type 1 FlgK	-6.12818	5.67448e-18	-2.53532	1.62465e-47
	VP0786	hook-associated protein type 3 FlgL	-4.74974	7.7814e-14	-2.31648	1.10212e-47
	VP0787	hypothetical protein	0.24762	1	NA	NA
	VP0788	polar flagellin FlaC	-5.47121	6.27498e-09	-2.52221	2.23391e-57
	VP0789	hypothetical protein	0.543606	1	2.34995	NA
	VP0790	polar flagellin FlaD	-3.98496	0.000185687	-2.75927	3.47102e-10
	VP0791	polar flagellin FlaE	-1.78997	0.299299	-3.95624	0.142302
	VP0793	PTS system, glucose-specific IIA component	0.0888367	1	-0.0955615	0.999277
	VP0794	phosphoenolpyruvate-protein phosphotransferase	-0.159559	1	-0.114436	0.999277
	VP0795	phosphocarrier protein HPr	-0.194301	1	-0.145545	0.999277
	VP0796	hypothetical protein	-0.278222	1	-0.052952	0.999277
	VP0797	cysteine synthase A	-0.14967	1	0.104373	0.999277
	VP0798	CysZ protein	0.0642543	1	0.111862	0.999277
	VP0799	cell division protein ZipA	0.145004	1	0.133004	0.999277
	VP0800	DNA ligase	-0.237976	1	-0.116053	0.999277
	VP0801	hypothetical protein	-2.76482	1	NA	NA
	VP0802	putative exported protein	-0.294149	1	0.16502	0.999277
	VP0804	conserved hypothetical protein	-0.394915	1	-0.211594	0.997085
	VP0805	conserved hypothetical protein	-0.117878	1	-0.259621	0.753824
	VP0806	conserved hypothetical protein	0.94408	1	0.387049	0.787035
	VP0807	hypothetical protein	0.00236855	1	0.325712	0.999277
	VP0808	oxidoreductase, short-chain dehydrogenase/reductase family	-0.189825	1	-0.156505	0.999277
	VP0809	putative sugar nucleotide epimerase	-0.0679258	1	0.242708	0.982026
	VP0810	putative PTS system mannose-specific, factor IIC	1.64401	1	0.572668	0.999277
	VP0811	hypothetical protein	3.5377	1	NA	NA
	VP0812	hypothetical protein	0.785278	1	0.638956	0.991031
	VP0813	putative nitrogen regulatory protein P-II family protein	0.197978	1	0.541302	0.999277
	VP0814	hypothetical protein	0.827188	1	0.495085	0.999277
	VP0815	hypothetical protein	-0.509834	1	-0.207316	0.999277
	VP0816	conserved hypothetical protein	-0.174988	1	-0.0863338	0.999277
	VP0817	selenoprotein W-related protein	-0.566215	1	-0.0602076	0.999277
	VP0818	putative membrane protein	-0.211199	1	0.0999782	0.999277
	VP0819	ToxS	0.221787	1	-0.12643	0.999277
	VP0820	ToxR	0.197668	1	-0.144742	0.999277
	VP0821	heat shock protein HtpG	0.57849	1	0.49611	0.657699
	VP0822	adenylate kinase	-0.270845	1	-0.139395	0.999277
	VP0823	ferrochelatase	0.13688	1	-0.0151946	0.999277
	VP0824	putative permease	-0.154026	1	0.0497272	0.999277
	VP0825	putative transcriptional activator RfaH	-0.0888831	1	0.138501	0.999277
	VP0826	asparagine synthetase B, glutamine-hydrolyzing	0.630328	1	0.588642	0.200676
	VP0827	putative glutathione-regulated potassium-efflux system protein KefB	-0.444237	1	-0.144804	0.999277
	VP0828	N-acetylglucosamine repressor	0.261752	1	0.125293	0.999277
	VP0829	N-acetylglucosamine-6-phosphate deacetylase	0.151058	1	0.154291	0.999277
	VP0830	hypothetical protein	0.559888	1	0.41395	0.999277
	VP0831	PTS system, N-acetylglucosamine-specific IIABC component	-0.221284	1	-0.0337838	0.999277
	VP0832	glutaminyl-tRNA synthetase	-0.00985286	1	0.0868369	0.999277
	VP0833	ferric uptake regulatory protein	0.210236	1	-0.0801715	0.999277
	VP0834	conserved hypothetical protein	-0.022226	1	0.99165	0.24931
	VP0835	flavodoxin 1	0.223751	1	0.0405128	0.999277
	VP0836	conserved hypothetical protein	-0.140604	1	-0.124838	0.999277
	VP0837	putative esterase/lipase YbfF	0.0212351	1	0.0665705	0.999277
	VP0838	SeqA protein	-0.0856285	1	-0.177443	0.927793
	VP0839	phosphoglucomutase	-0.230956	1	-0.0766053	0.999277
	VP0840	hypothetical protein	-0.0301333	1	-0.130979	0.999277
	VP0841	conserved hypothetical protein	-0.0860708	1	0.0127351	0.999277
	VP0842	citrate synthase	-0.265312	1	0.301996	0.938797
	VP0843	succinate dehydrogenase, cytochrome b556 subunit	-0.574848	1	0.115309	0.999277
	VP0844	succinate dehydrogenase, hydrophobic membrane anchor protein	-0.500794	1	0.0472753	0.999277
	VP0845	succinate dehydrogenase, flavoprotein subunit	-0.613057	0.667093	0.0456394	0.999277
	VP0846	succinate dehydrogenase, iron-sulfur protein	-0.591877	1	0.0688929	0.999277
	VP0847	2-oxoglutarate dehydrogenase, E1 component	-0.450365	1	-0.223145	0.99384
	VP0848	2-oxoglutarate dehydrogenase, E2 component, dihydrolipoamide succinyltransferase	-0.532153	1	-0.247735	0.991031
	VP0849	succinyl-CoA synthase, beta subunit	-0.908247	0.501735	0.061479	0.999277
	VP0850	succinyl-CoA synthase, alpha subunit	-0.817619	0.782672	0.0975308	0.999277
	VP0851	zinc ABC transporter, permease protein	-0.42693	1	-0.221455	0.997085
	VP0852	zinc ABC transporter, ATP-binding protein	-0.238372	1	-0.313858	0.742719
	VP0853	zinc ABC transporter, periplasmic zinc-binding protein	-0.380462	1	-0.0475242	0.999277
	VP0854	putative transcriptional regulator, AraC/XylS family	-0.517083	1	-0.0689232	0.999277
	VP0855	hypothetical protein	-0.144581	1	NA	NA
	VP0856	hypothetical protein	0.0274478	1	0.559141	0.999277
	VP0857	ferrous iron transport protein A	-0.193563	1	-0.0218105	0.999277
	VP0858	ferrous iron transport protein B	-0.325382	1	0.276982	0.947374
	VP0859	hypothetical protein	0.0136543	1	0.331491	0.953117
	VP0860	histidine triad family protein	-0.173817	1	-0.0350105	0.999277
	VP0861	arginyl-tRNA synthetase	-0.0700801	1	-0.12395	0.999277
	VP0862	hypothetical protein	1.30308	1	NA	NA
	VP0863	conserved hypothetical protein	0.348738	1	-0.136631	0.999277
	VP0864	formyltetrahydrofolate deformylase	0.0100618	1	0.204671	0.999277
	VP0865	ATP-dependent helicase, DinG family	-0.12977	1	-0.0182649	0.999277
	VP0866	conserved hypothetical protein	-0.123267	1	0.0611327	0.999277
	VP0867	conserved hypothetical protein	-0.283566	1	-0.0956357	0.999277
	VP0868	putative outer membrane lipoprotein Slp	0.0628264	1	0.166835	0.999277
	VP0869	hypothetical protein	-0.0924919	1	0.0501719	0.999277
	VP0870	long-chain-fatty-acid-CoA ligase	-0.097222	1	0.103508	0.999277
	VP0871	ribonuclease D	0.0220361	1	-0.0014021	0.999277
	VP0872	cell division topological specificity factor	-0.170727	1	-0.169452	0.999277
	VP0873	septum site-determining protein MinD	-0.0466667	1	-0.112137	0.999277
	VP0874	septum site-determining protein MinC	0.0118319	1	0.0157732	0.999277
	VP0875	conserved hypothetical protein	-0.212737	1	-0.0583426	0.999277
	VP0876	putative lytic murein transglycosylase	-0.028414	1	0.06741	0.999277
	VP0877	transcriptional regulator, LysR family	-0.325792	1	0.0942476	0.999277
	VP0878	NupC family protein	-0.70293	1	-0.390527	0.999277
	VP0879	methylenetetrahydrofolate dehydrogenase/methenyltetrahydrofolate cyclohydrolase	0.0185907	1	-0.0994326	0.999277
	VP0880	hypothetical protein	-0.356194	1	0.115613	0.999277
	VP0881	putative beta-ketoacyl-ACP synthase	-0.108299	1	0.165519	0.999277
	VP0882	putative beta-ketoacyl-ACP reductase	-0.0516392	1	0.0299064	0.999277
	VP0883	putative beta-hydroxydecanoyl-ACP dehydrase	-0.0940367	1	0.00623618	0.999277
	VP0884	putative 3-oxoacyl-ACP synthase	-0.108242	1	-0.0354714	0.999277
	VP0885	hypothetical lipoprotein	0.0104818	1	-0.0031745	0.999277
	VP0886	hypothetical membrane protein	0.0576844	1	0.0881829	0.999277
	VP0887	hypothetical protein	0.0357774	1	0.0518359	0.999277
	VP0888	hypothetical protein	0.130796	1	0.239708	0.99384
	VP0889	putative histidine ammonia-lyase protein	0.142645	1	0.162864	0.999277
	VP0890	putative enzyme	0.212967	1	0.00172948	0.999277
	VP0891	putative (3R)-hydroxymyristoyl-(acyl carrier protein) dehydratase	0.248612	1	0.163715	0.999277
	VP0892	putative surfactin synthetase	0.497944	1	-0.195618	0.999277
	VP0893	hypothetical membrane protein	0.464052	1	-0.189246	0.99261
	VP0894	putative acyl carrier protein	0.862889	1	-0.122504	0.999277
	VP0895	putative acyl carrier protein	0.460471	1	0.0547912	0.999277
	VP0896	putative phospholipid biosynthesis acyltransferase	1.71677	0.0858655	0.40774	0.795522
	VP0897	hypothetical protein	1.7892	0.347815	0.363428	0.773653
	VP0898	hypothetical lipoprotein	1.38448	1	0.038692	0.999277
	VP0899	putative O-methyltransferase	1.33046	0.289277	0.174031	0.999277
	VP0900	putative oxidoreductase protein	1.18405	1	-0.0430757	0.999277
	VP0901	hypothetical protein	0.899792	1	0.422036	0.999277
	VP0902	putative hemolysin	-0.160897	1	0.202408	0.999277
	VP0903	RhlE	-0.474214	1	-0.444059	0.878582
	VP0904	KtrA	-0.0164195	1	-0.0404038	0.999277
	VP0905	KtrB	0.103417	1	-0.111583	0.999277
	VP0907	hypothetical protein	0.0154828	1	0.052602	0.999277
	VP0908	putative sugar transport system (permease)	-0.572333	1	0.0610132	0.999277
	VP0909	conserved hypothetical protein	-0.160533	1	0.10428	0.999277
	VP0910	C4-dicarboxylate-binding periplasmic protein	-0.653765	1	0.114476	0.999277
	VP0911	putative C4-dicarboxylate transport protein DctQ	-2.28713	1	0.467563	0.999277
	VP0912	C4-dicarboxylate transport protein	-0.580316	1	0.17028	0.999277
	VP0914	C4-dicarboxylate transport transcriptional regulatory protein	-0.371231	1	-0.00939253	0.999277
	VP0915	C4-dicarboxylate transport sensor protein	-0.352051	1	0.134378	0.999277
	VP0916	trigger factor	0.31708	1	0.0605855	0.999277
	VP0917	ATP-dependent Clp protease, proteolytic subunit	-0.0819436	1	0.0347639	0.999277
	VP0918	ATP-dependent Clp protease, ATP-binding subunit ClpX	0.296573	1	0.0751065	0.999277
	VP0919	ATP-dependent protease LA	0.571398	1	0.149657	0.999277
	VP0920	DNA-binding protein HU-beta	0.00668348	1	0.288547	0.547963
	VP0921	peptidyl-prolyl cis-trans isomerse D	-0.106255	1	0.0837058	0.999277
	VP0922	conserved hypothetical protein	-0.348887	1	-0.826288	0.960081
	VP0923	conserved hypothetical protein	0.168866	1	-0.0917613	0.999277
	VP0924	hypothetical protein	0.393907	1	0.060596	0.999277
	VP0925	deoxyguanosinetriphosphate triphosphohydrolase	-0.07225	1	0.113726	0.999277
	VP0926	conserved hypothetical protein	-0.267503	1	-0.105507	0.999277
	VP0927	putative aspartate aminotransferase	-0.285891	1	0.0528316	0.999277
	VP0928	menaquinone-specific isochorismate synthase	0.144862	1	-0.022444	0.999277
	VP0929	2-succinyl-6-hydroxy-2,4-cyclohexadiene-1-carboxylate synthase/2-oxoglutarate decarboxylase	0.00226354	1	-0.0431783	0.999277
	VP0930	conserved hypothetical protein	0.00785727	1	-0.0378559	0.999277
	VP0931	naphthoate synthase	-0.302831	1	0.0531835	0.999277
	VP0932	o-succinylbenzoate-CoA synthase	-0.289816	1	0.163505	0.999277
	VP0933	o-succinylbenzoic acid-CoA ligase	-0.227132	1	-0.00722286	0.999277
	VP0934	hypothetical protein	-0.998101	1	-0.680607	0.938797
	VP0935	hypothetical protein	-0.488502	1	0.0840569	0.999277
	VP0936	hypothetical protein	-0.67188	1	-0.380234	0.817651
	VP0937	conserved hypothetical protein	-0.47318	1	-0.135587	0.999277
	VP0938	hypothetical protein	-0.352245	1	-0.142979	0.999277
	VP0939	hypothetical protein	0.142152	1	0.189139	0.986842
	VP0940	conserved hypothetical protein	-0.456667	1	0.0425648	0.999277
	VP0941	putative multidrug resistance protein	-0.284943	1	-0.00601296	0.999277
	VP0942	putative fimbrial protein	0.333664	1	-0.297178	0.999277
	VP0944	putative outer membrane protein	-0.271474	1	-0.0840184	0.999277
	VP0945	conserved hypothetical protein	0.287914	1	-0.0505302	0.999277
	VP0946	cysteine synthase/cystathionine beta-synthase family protein	0.486346	1	0.773811	0.526043
	VP0947	transcriptional regulator, AsnC family	-0.0257519	1	0.358602	0.999277
	VP0948	hypothetical protein	2.65296	0.000435743	0.395671	0.526043
	VP0949	acyl-CoA thioesterase II	0.541446	1	0.0915723	0.999277
	VP0950	lipoprotein-related protein	0.618152	1	-0.286476	0.850182
	VP0951	methylated-DNA-protein-cysteine methyltransferase-related protein	0.0515666	1	0.301462	0.999277
	VP0952	hypothetical protein	-0.306892	1	0.297971	0.999277
	VP0953	conserved hypothetical protein	-0.15913	1	0.0941833	0.999277
	VP0954	RNA methyltransferase, TrmH family	-0.0825684	1	0.00961051	0.999277
	VP0955	ferredoxin	-0.260068	1	-0.857518	0.679871
	VP0956	conserved hypothetical protein	-0.0446998	1	-0.19915	0.999277
	VP0957	hypothetical protein	1.00469	1	NA	NA
	VP0958	inosine monophosphate dehydrogenase-related protein	-0.0359846	1	0.588424	0.90156
	VP0959	cation transport ATPase, E1-E2 family	-0.0716918	1	0.347878	0.653374
	VP0960	uridine phosphorylase	0.522511	1	0.738967	0.981455
	VP0962	hypothetical protein	0.380872	1	0.178035	0.999277
	VP0963	methyl-accepting chemotaxis protein	-1.85211	0.0714423	0.163104	0.999277
	VP0964	Hit family protein	-0.0262889	1	-0.145192	0.999277
	VP0965	hypothetical protein	-0.0867542	1	-0.180837	0.999277
	VP0966	conserved hypothetical protein	-0.17577	1	0.0819344	0.999277
	VP0967	conserved hypothetical protein	-0.273878	1	-0.074363	0.999277
	VP0968	conserved hypothetical protein	-0.247149	1	0.092362	0.999277
	VP0969	conserved hypothetical protein	-0.245884	1	0.0740913	0.999277
	VP0970	hypothetical protein	-0.159888	1	NA	NA
	VP0971	NADH dehydrogenase	0.16837	1	0.0198866	0.999277
	VP0973	putative ribosomal-protein-serine acetyltransferase	0.554507	1	-0.401756	0.930984
	VP0974	hypothetical protein	0.0588011	1	-0.0626195	0.999277
	VP0975	transcription-repair coupling factor	0.114397	1	-0.0447937	0.999277
	VP0976	hypothetical protein	0.184506	1	-0.139747	0.999277
	VP0977	conserved hypothetical protein	-0.168478	1	0.20222	0.991031
	VP0978	ABC transporter, ATP-binding protein	-0.124151	1	0.077536	0.999277
	VP0979	conserved hypothetical protein	-0.0922015	1	0.0311865	0.999277
	VP0980	conserved hypothetical protein	-0.096614	1	0.00982385	0.999277
	VP0981	Rec2-related protein	-0.323974	1	0.0235503	0.999277
	VP0982	transport ATP-binding protein MsbA	-0.590526	1	-0.189764	0.982026
	VP0983	tetraacyldisaccharide 4'-kinase	-0.343775	1	-0.0160722	0.999277
	VP0984	3-deoxy-manno-octulosonate cytidylyltransferase	-0.213007	1	0.136931	0.999277
	VP0985	conserved hypothetical protein	-0.408227	1	0.49562	0.938504
	VP0986	conserved hypothetical protein	0.391328	1	0.276968	0.999277
	VP0987	hypothetical protein	-0.153538	1	1.3537	0.981455
	VP0988	conserved hypothetical protein	0.258214	1	0.212833	0.999277
	VP0989	hypothetical protein	1.41047	1	0.919994	0.997085
	VP0990	conserved hypothetical protein	0.0254409	1	0.0474809	0.999277
	VP0991	hypothetical protein	-0.335651	1	-0.0903836	0.999277
	VP0992	pyruvate formate-lyase 1 activating enzyme	-0.189244	1	-0.227183	0.99261
	VP0993	conserved hypothetical protein	-0.376469	1	-0.204453	0.991031
	VP0994	formate acetyltransferase	-0.02033	1	-0.383598	0.901233
	VP0995	hypothetical protein	-0.469532	1	-0.00600583	0.999277
	VP0996	putative 54 kDa polar flagellar sheath protein A	-4.94736	1.39698e-05	-2.4631	1.71089e-29
	VP0997	hypothetical protein	-3.96988	1	0.166205	NA
	VP0998	amino acid ABC transporter, ATP-binding protein	-0.903777	1	0.463145	0.903137
	VP0999	amino acid ABC transporter, periplasmic amino acid-binding protein	-0.853621	1	0.396557	0.901233
	VP1000	amino acid ABC transporter, permease protein	-1.11093	1	0.567325	0.82068
	VP1001	amino acid ABC transporter, permease protein	-0.430706	1	0.802505	0.305684
	VP1002	hypothetical protein	0.104025	1	-0.234441	0.919102
	VP1003	exodeoxyribonuclease III	-0.00479917	1	-0.0127185	0.999277
	VP1004	conserved hypothetical protein	0.272688	1	-0.178117	0.999277
	VP1005	primosomal replication protein N''	-0.400399	1	-0.080611	0.999277
	VP1006	conserved hypothetical protein	-0.377551	1	-0.143407	0.999277
	VP1007	ATP-dependent helicase, DinG family	-0.40159	1	-0.272052	0.875615
	VP1008	putative outer membrane porin protein%3B locus of qsr prophage	1.80891	0.652871	0.0392303	0.999277
	VP1009	hypothetical protein	0.0840716	1	0.119873	0.999277
	VP1010	pseudouridine synthase family 1 protein	0.127155	1	-0.396954	0.572792
	VP1011	isocitrate dehydrogenase	-0.409439	1	0.275654	0.903137
	VP1012	cold shock-like protein CspD	0.40311	1	0.0636803	0.999277
	VP1013	conserved hypothetical protein	0.0913833	1	-0.111085	0.999277
	VP1014	ATP-dependent Clp protease, ATP-binding subunit ClpA	0.104166	1	0.123277	0.999277
	VP1015	hypothetical protein	-0.371042	1	0.0556568	0.999277
	VP1016	initiation factor IF-1	0.0322654	1	-0.100818	0.999277
	VP1017	arginyl-tRNA-protein transferase-related protein	0.0576061	1	-0.0624124	0.999277
	VP1018	leucyl/phenylalanyl-tRNA-protein transferase	-0.147216	1	-0.0202998	0.999277
	VP1019	putative outer membrane protein	-0.218615	1	0.314613	0.938797
	VP1020	3-phosphoshikimate 1-carboxyvinyltransferase	-0.0251877	1	0.152428	0.999277
	VP1021	conserved hypothetical protein	0.467446	1	-0.137991	0.999277
	VP1022	DNA topoisomerase I	0.0252257	1	-0.0177261	0.999277
	VP1023	glucose-1-phosphate adenylyltransferase	-1.66257	0.0432853	-1.08301	3.17869e-12
	VP1024	glycogen synthase	-1.5908	0.237322	-1.04427	1.69567e-06
	VP1025	putative beta-ketoadipate enol-lactone hydrolase	-0.571942	1	-0.343864	0.545843
	VP1026	hypothetical protein	-0.102717	1	0.0774382	0.999277
	VP1027	conserved hypothetical protein	0.342538	1	0.379769	0.819996
	VP1028	conserved hypothetical protein	1.11242	0.0560028	0.238154	0.938476
	VP1029	hypothetical protein	2.32444	0.000556082	1.15275	0.0141051
	VP1030	transcriptional regulator, LacI family	-0.380965	1	-0.266959	0.893095
	VP1031	TorD protein	0.141978	1	0.129914	0.999277
	VP1032	DNA-binding response regulator TorR	-0.0558967	1	0.0411815	0.999277
	VP1033	conserved hypothetical protein	-0.150961	1	-0.0185225	0.999277
	VP1034	SmtA protein	-0.0801999	1	0.120556	0.999277
	VP1035	MukF protein	0.025079	1	0.115574	0.999277
	VP1036	MukE protein	0.0707074	1	0.0433004	0.999277
	VP1037	cell division protein MukB	0.0530675	1	-0.0276433	0.999277
	VP1038	hypothetical protein	-0.45651	1	-0.226972	0.999277
	VP1039	hypothetical protein	-1.0647	1	0.0433777	NA
	VP1040	hypothetical protein	-0.0920621	1	0.0906091	0.999277
	VP1041	gonadoliberin III-related protein	-0.121858	1	-0.0378263	0.999277
	VP1042	hypothetical protein	-0.50627	1	1.42435	NA
	VP1043	hypothetical protein	0.0137581	1	-0.0869148	0.999277
	VP1044	conserved hypothetical protein	-0.213035	1	-0.237096	0.999277
	VP1045	conserved hypothetical protein	-0.0250219	1	-0.219301	0.999277
	VP1046	conserved hypothetical protein	-0.304447	1	-0.129721	0.999277
	VP1047	aspartyl-tRNA synthetase	-0.0789164	1	-0.0722529	0.999277
	VP1048	crossover junction endodeoxyribonuclease RuvC	-0.256875	1	-0.204546	0.99384
	VP1049	hypothetical protein	-0.128785	1	0.262638	0.999277
	VP1050	hypothetical protein	-0.419176	1	-0.298492	0.999277
	VP1051	holliday junction DNA helicase RuvA	-0.0632232	1	-0.119281	0.999277
	VP1052	holliday junction DNA helicase RuvB	0.0837067	1	-0.0430286	0.999277
	VP1053	cytochrome d ubiquinol oxidase, subunit I	0.558855	1	-0.788634	0.142302
	VP1054	cytochrome d ubiquinol oxidase, subunit II	0.750751	1	-0.797203	0.132587
	VP1055	conserved hypothetical protein	0.714326	1	-0.820776	0.0491713
	VP1056	conserved hypothetical protein	0.137773	1	-0.0384196	0.999277
	VP1057	TolQ protein	0.400935	1	0.154276	0.999277
	VP1058	TolR membrane protein	0.454979	1	0.13467	0.999277
	VP1059	TolA protein	0.387913	1	-0.00154899	0.999277
	VP1060	TolB protein	0.155978	1	0.129408	0.999277
	VP1061	peptidoglycan-associated lipoprotein	0.154367	1	0.164021	0.999277
	VP1062	conserved hypothetical protein	0.108306	1	0.0739485	0.999277
	VP1063	quinolinate synthetase A	-0.0167561	1	-0.124788	0.999277
	VP1064	putative eukaryotic-type potassium channels	-0.0734873	1	0.111231	0.999277
	VP1065	putative membrane protein	-0.270764	1	0.135843	0.999277
	VP1066	hypothetical protein	-0.0802809	1	-0.289136	0.930011
	VP1067	conserved hypothetical protein	-0.24573	1	-0.133828	0.999277
	VP1068	hypothetical protein	-0.0435133	1	-0.149932	0.999277
	VP1069	sensor histidine kinase	-0.183922	1	-0.0156117	0.999277
	VP1070	conserved hypothetical protein	-0.451785	1	-0.199994	0.999277
	VP1071	hypothetical protein	0.00173081	1	-0.594288	0.991031
	VP1072	putative helicase	-0.281609	1	-0.182073	0.999277
	VP1073	putative immunity repressor protein	-0.190905	1	0.209078	0.999277
	VP1074	hypothetical protein	-0.258403	1	-0.083039	0.999277
	VP1075	hypothetical protein	0.252934	1	0.439664	0.882125
	VP1076	hypothetical protein	-0.0410426	1	-0.101322	0.999277
	VP1077	integrase, phage family	-0.249229	1	0.0462651	0.999277
	VP1078	hypothetical protein	-0.320926	1	0.0621389	0.999277
	VP1079	hypothetical protein	-0.0447982	1	0.217829	0.954753
	VP1080	hypothetical protein	-0.883054	1	-0.0458496	0.999277
	VP1081	hypothetical protein	-0.508663	1	-0.439974	0.402768
	VP1082	hypothetical protein	-0.408202	1	-0.340689	0.757642
	VP1083	putative ATP-dependent DNA helicase	-0.599646	1	-0.383482	0.321331
	VP1084	hypothetical protein	-0.576409	1	-0.198923	0.999277
	VP1085	hypothetical protein	-0.226346	1	-0.139928	0.999277
	VP1086	hypothetical protein	0.369935	1	0.304317	0.999277
	VP1087	hypothetical protein	1.46392	0.481984	0.729916	0.00456975
	VP1088	putative chemotaxis transducer	1.78248	0.520821	0.0177381	0.999277
	VP1091	putative transmembrane protein affecting septum formation and cell membrane permeability	-0.307566	1	0.205287	0.938797
	VP1092	acridine efflux pump	-0.138638	1	0.202584	0.991031
	VP1093	putative transcriptional regulator	-0.137193	1	0.0458512	0.999277
	VP1094	conserved hypothetical protein	0.18694	1	0.301666	0.942221
	VP1095	hypothetical protein	-0.867994	1	-0.818827	0.13523
	VP1096	putative tryptophanyl-tRNA synthetase	-0.289636	1	-0.313784	0.901233
	VP1097	putative ATP-dependent dsDNA exonuclease SbcC	0.165612	1	0.484019	0.999277
	VP1098	putative phospholipase C precursor	-0.0126066	1	-0.087489	0.999277
	VP1099	tRNA-(MS[2]IO[6]A)-hydroxylase	-0.0917071	1	-0.184948	0.999277
	VP1100	hypothetical protein	0.374978	1	0.0352965	0.999277
	VP1101	cys regulon transcriptional activator	0.0455626	1	0.206595	0.980909
	VP1102	hypothetical protein	-0.175408	1	0.00885031	0.999277
	VP1103	alanine dehydrogenase	-0.595591	1	0.445489	0.704271
	VP1104	leucine-responsive regulatory protein	-0.123012	1	0.223827	0.982026
	VP1105	putative cell division protein FtsK	-0.0430091	1	-0.0111332	0.999277
	VP1106	outer membrane lipoproteins carrier protein	0.329165	1	0.318263	0.756433
	VP1107	conserved hypothetical protein	0.11961	1	0.0657654	0.999277
	VP1108	seryl-tRNA synthetase	0.00416597	1	-0.0471299	0.999277
	VP1109	hypothetical protein	0.0738081	1	0.289042	0.986842
	VP1110	hypothetical protein	0.2159	1	0.125619	0.999277
	VP1111	putative zinc-finger containing protein	0.38295	1	0.213546	0.999277
	VP1112	adenosylmethionine-8-amino-7-oxononanoate aminotransferase	-0.591125	1	0.144576	0.999277
	VP1113	biotin synthase	0.725831	1	-0.165479	0.999277
	VP1114	8-amino-7-oxononanoate synthase	-0.413005	1	0.136104	0.999277
	VP1115	biotin synthesis protein BioC	-0.026945	1	0.195407	0.999277
	VP1116	dethiobiotin synthetase	-0.101243	1	0.178292	0.999277
	VP1117	hypothetical protein	1.27682	1	0.179208	0.999277
	VP1118	heat shock protein HtpX	0.255158	1	0.437329	0.809674
	VP1119	putative transcriptional regulator	0.158078	1	1.07245	0.661879
	VP1120	oxidoreductase, short-chain dehydrogenase/reductase family	0.253509	1	0.264593	0.999277
	VP1121	conserved hypothetical protein	-0.540544	1	0.134153	0.999277
	VP1122	conserved hypothetical protein	-0.126483	1	-0.351749	0.999277
	VP1123	cyclopropane-fatty-acyl-phospholipid synthase	0.103024	1	-0.23613	0.999277
	VP1124	hypothetical protein	-0.0312348	1	0.285788	0.999277
	VP1125	conserved hypothetical protein	-0.0408897	1	0.436489	0.999277
	VP1126	hypothetical protein	-0.124902	1	-0.476693	0.999277
	VP1128	adenylosuccinate lyase	-0.207057	1	-0.223284	0.938797
	VP1129	conserved hypothetical protein	0.130074	1	-0.154852	0.999277
	VP1130	tRNA (5-methylaminomethyl-2-thiouridylate)-methyltransferase	0.251101	1	-0.16712	0.999277
	VP1131	hypothetical protein	-0.438098	1	-0.759309	0.679871
	VP1132	inosine-guanosine kinase	-0.0634837	1	-0.114919	0.999277
	VP1133	DNA-binding protein H-NS	-12.5033	9.79527e-15	-0.0190539	0.999277
	VP1134	conserved hypothetical protein	1.07974	0.82467	-0.0742224	0.999277
	VP1135	hypothetical protein	-0.0149019	1	0.146648	0.999277
	VP1136	putative transcription regulator TxR	-0.0460818	1	-0.104624	0.999277
	VP1137	ATP phosphoribosyltransferase	-0.305158	1	0.238734	0.999277
	VP1138	histidinol dehydrogenase	-0.320584	1	0.230685	0.999277
	VP1139	histidinol-phosphate aminotransferase	-0.0377541	1	0.156897	0.999277
	VP1140	imidazoleglycerol-phosphate dehydratase/histidinol-phosphatase	-0.196493	1	-0.059517	0.999277
	VP1141	amidotransferase HisH	0.0291944	1	0.0312038	0.999277
	VP1142	phosphoribosylformimino-5-aminoimidazole carboxamide ribotide isomerase	-0.131717	1	0.350852	0.991031
	VP1143	imidazoleglycerol-phosphate synthase, cyclase subunit	-0.116472	1	0.128008	0.999277
	VP1144	phosphoribosyl-AMP cyclohydrolase/phosphoribosyl-ATP pyrophosphohydrolase	-0.213413	1	0.270277	0.938797
	VP1145	conserved hypothetical protein	-0.531488	1	-0.0801215	0.999277
	VP1147	conserved hypothetical protein	-0.135948	1	-0.21124	0.938797
	VP1148	conserved hypothetical protein	-0.391881	1	-0.428663	0.19579
	VP1149	peptidyl-prolyl cis-trans isomerase B	-0.118273	1	-0.16839	0.989289
	VP1150	cysteinyl-tRNA synthetase	-0.180543	1	-0.183302	0.999277
	VP1151	thymidine kinase	-0.298656	1	-0.528816	0.451477
	VP1152	conserved hypothetical protein	-0.10414	1	-0.104408	0.999277
	VP1153	conserved hypothetical protein	-0.16036	1	0.0850593	0.999277
	VP1154	putative transcriptional regulator	0.153884	1	0.108719	0.999277
	VP1155	putative membrane protein	-0.507366	1	0.107951	0.999277
	VP1156	DNA-binding protein inhibitor Id-2-related protein	-0.287744	1	-0.429121	0.991031
	VP1157	putative formate transporter 1	-0.27387	1	-0.35536	0.997085
	VP1158	hypothetical protein	0.39917	1	-0.447019	0.999277
	VP1159	hypothetical protein	-0.127729	1	0.122458	0.999277
	VP1160	NapE protein	1.07976	1	0.188411	0.999277
	VP1161	cytochrome c-type protein TorC	0.373459	1	0.531262	0.0704808
	VP1162	trimethylamine-N-oxide reductase	0.108734	1	0.400025	0.323912
	VP1163	putative alpha-1,6-galactosidase	-0.836597	1	-0.0920285	0.999277
	VP1164	hypothetical protein	-1.31761	0.60025	0.228095	0.999277
	VP1165	conserved hypothetical protein	-0.00736436	1	-0.0930456	0.999277
	VP1166	hypothetical protein	-0.11286	1	-0.201835	0.999277
	VP1167	peptide ABC transporter, ATP-binding protein	-0.0384168	1	-0.0635771	0.999277
	VP1168	peptide ABC transporter, ATP-binding protein	-0.0167102	1	-0.0303199	0.999277
	VP1169	peptide ABC transporter, permease protein	-0.188197	1	0.0498412	0.999277
	VP1170	peptide ABC transporter, permease protein	-0.0627136	1	-0.0798451	0.999277
	VP1171	peptide ABC transporter, periplasmic peptide-binding protein	-0.04151	1	-0.0561955	0.999277
	VP1172	psp operon transcriptional activator	0.306712	1	0.175796	0.999277
	VP1173	phage shock protein A	0.474076	1	0.333679	0.535673
	VP1174	phage shock protein B	1.16549	1	0.439961	0.844482
	VP1175	phage shock protein C	0.658598	1	0.441096	0.396334
	VP1176	putative multidrug resistance protein	-0.25903	1	-0.127879	0.999277
	VP1177	putative periplasmic linker protein	0.414364	1	0.174361	0.999277
	VP1178	transporter, AcrB/D/F family	-0.25265	1	0.0268643	0.999277
	VP1179	DNA-3-methyladenine glycosidase I	-0.270029	1	-0.213686	0.999277
	VP1180	putative lipase activator protein	-0.57193	1	0.137591	0.999277
	VP1181	lactonizing lipase	2.50618	0.214913	-1.11003	0.797436
	VP1182	cystathionine beta-lyase	0.0580988	1	0.0718563	0.999277
	VP1183	cardiolipin synthase	-0.0065963	1	0.0116828	0.999277
	VP1184	putative sodium-dependent transporter	-0.482192	1	0.00630532	0.999277
	VP1185	putative chemotaxis transducer	0.6503	1	0.126406	0.999277
	VP1186	pseudouridine synthase Rlu family protein	-0.321777	1	-0.356444	0.938797
	VP1187	conserved hypothetical protein	0.117703	1	-0.142447	0.999277
	VP1188	putative ferredoxin oxidoreductase protein	-0.393404	1	-0.726063	0.938797
	VP1189	hybrid cluster protein%3B similar to prismane-protein homolog	0.0819526	1	-0.934962	0.0380891
	VP1190	putative sigma-54 dependent transcriptional regulator	-0.255926	1	-0.118139	0.999277
	VP1191	hypothetical protein	-1.30776	1	NA	NA
	VP1192	putative outer membrane lipoprotein Pcp	0.421151	1	0.111655	0.999277
	VP1193	conserved hypothetical protein	-0.340779	1	0.0573367	0.999277
	VP1194	putative ABC transporter, ATP-binding protein	0.0881844	1	0.399281	0.881116
	VP1195	putative ABC transporter, permease protein	0.128605	1	0.056248	0.999277
	VP1196	putative ABC transporter, periplasmic substrate-binding protein	-0.138878	1	0.319636	0.680747
	VP1197	hypothetical protein	-0.345404	1	-0.234168	0.999277
	VP1198	putative reductase	-0.542358	1	0.385507	0.999277
	VP1199	putative glutamate synthase, small chain	0.229496	1	0.501903	0.945222
	VP1200	putative thiosulfate sulfurtransferase	-0.79205	1	0.187986	0.999277
	VP1201	putative sensor-kinase	0.239955	1	-0.240265	0.999277
	VP1202	putative two-component response regulator	0.198076	1	-0.196422	0.999277
	VP1203	heat shock protein HslJ	0.145557	1	-0.0385851	0.999277
	VP1204	conserved hypothetical protein	-0.0179096	1	0.353513	0.999277
	VP1205	conserved hypothetical protein	0.143142	1	0.642228	0.400352
	VP1206	hypothetical protein	0.183014	1	0.594982	0.999277
	VP1207	UDP-sugar hydrolase	0.62204	1	0.285141	0.786946
	VP1208	putative amino group acetyl transferase	0.390907	1	-0.169765	0.999277
	VP1209	putative transcriptional regulator	0.326026	1	0.371953	0.999277
	VP1210	ribosomal protein L25	0.12671	1	-0.00297198	0.999277
	VP1211	sensor histidine kinase	-0.247857	1	-0.212095	0.826938
	VP1212	DNA-binding response regulator	-0.091734	1	0.00683254	0.999277
	VP1213	hypothetical protein	0.0479595	1	-0.0566717	0.999277
	VP1214	helicase-related protein	0.0369605	1	-0.102721	0.999277
	VP1215	ribosomal small subunit pseudouridine synthase A	-0.437953	1	-0.247126	0.991031
	VP1216	multidrug resistance protein	-0.962212	0.667093	-0.203432	0.999277
	VP1217	hypothetical protein	-0.764176	1	0.0451858	0.999277
	VP1218	putative outer membrane protein precursor	1.48224	1	0.875035	0.722932
	VP1219	putative deca-heme c-type cytochrome	2.6102	0.299299	0.786847	0.999277
	VP1220	putative 83 kDa decaheme outer membrane cytochrome c	1.47248	0.608281	0.224098	0.999277
	VP1221	putative cytochrome subunit of sulfide dehydrogenase precursor	2.94317	4.76498e-05	0.644357	0.962609
	VP1222	putative cytochrome c-type protein	0.875219	1	0.485254	0.970579
	VP1223	conserved hypothetical protein	0.126081	1	0.201959	0.986842
	VP1224	adhesin	0.123647	1	0.282423	0.811229
	VP1225	ABC transporter, ATP-binding protein	0.270448	1	-0.0523442	0.999277
	VP1226	conserved hypothetical protein	0.0647056	1	-0.318882	0.797412
	VP1227	conserved hypothetical protein	-0.0198523	1	0.0947711	0.999277
	VP1228	Na+/H+-antiporter protein	-0.0698286	1	0.0960473	0.999277
	VP1229	Na+/H+-antiporter protein	0.0401207	1	0.480031	0.661516
	VP1230	oxidoreductase, acyl-CoA dehydrogenase family	-0.247463	1	0.535014	0.469016
	VP1231	conserved hypothetical protein	0.0140808	1	-0.155838	0.999277
	VP1232	conserved hypothetical protein	-0.515822	1	-0.321347	0.875615
	VP1233	glutaredoxin 1	0.0395336	1	-0.0370174	0.999277
	VP1234	hypothetical protein	0.520808	1	-0.864598	NA
	VP1235	iron-containing alcohol dehydrogenase	-0.42091	1	0.0498705	0.999277
	VP1236	conserved hypothetical protein	-0.587675	1	-0.190195	0.973413
	VP1237	putative glutamate decarboxylase	-0.577181	1	-0.100364	0.999277
	VP1238	conserved hypothetical protein	-0.622743	0.683574	-0.0187404	0.999277
	VP1239	conserved hypothetical protein	-0.793244	1	-0.0854478	0.999277
	VP1240	hypothetical protein	-0.474965	1	-0.341005	0.803146
	VP1241	conserved hypothetical protein	-1.31053	0.38144	-0.225558	0.999277
	VP1243	hypothetical protein	-0.0806097	1	-0.299762	0.753824
	VP1244	response regulator	-0.304424	1	-0.294076	0.978576
	VP1245	response regulator	-0.188481	1	-0.0389519	0.999277
	VP1246	hypothetical protein	-0.301283	1	-0.145243	0.999277
	VP1247	phosphoserine aminotransferase	0.0545278	1	0.159646	0.999277
	VP1248	D-serine dehydratase	0.0723693	1	-0.0210049	0.999277
	VP1249	transport ATP-binding protein CydC	-0.0952249	1	-0.0138897	0.999277
	VP1250	transport ATP-binding protein CydD	-0.202019	1	-0.0818896	0.999277
	VP1251	thioredoxin reductase	0.141308	1	-0.058416	0.999277
	VP1252	hypothetical protein	-0.265001	1	0.784815	0.113828
	VP1253	NifS-related protein	-0.127604	1	0.811118	0.0941822
	VP1254	conserved hypothetical protein	0.367533	1	0.0912816	0.999277
	VP1255	GGDEF family protein	0.32964	1	0.270812	0.989289
	VP1256	transporter, NadC family	-0.552541	1	-0.638095	0.159787
	VP1257	SanA protein	0.128803	1	-0.138665	0.999277
	VP1258	malate oxidoreductase	-0.0196088	1	-0.128834	0.999277
	VP1259	putative ATP-dependent helicase	-0.111808	1	0.0683567	0.999277
	VP1260	outer membrane phospholipase, chain A	-2.07049	0.0573213	-1.33242	7.44272e-09
	VP1261	hypothetical protein	-0.776314	1	-1.17025	0.0704327
	VP1262	putative alkaline phosphatase	0.105356	1	0.215965	0.999277
	VP1263	putative phosphoribosylaminoimidazole-succinocarboxamide synthase	-0.244363	1	-0.211398	0.893095
	VP1264	hypothetical protein	0.275543	1	0.326666	0.991031
	VP1265	hypothetical protein	0.354392	1	0.773475	0.0841109
	VP1266	hypothetical protein	-0.0972519	1	-0.169132	0.99261
	VP1267	putative lipoprotein	0.396749	1	-0.143112	0.999277
	VP1268	hypothetical protein	-0.322415	1	-0.279235	0.938797
	VP1269	hypothetical protein	-0.0661489	1	-0.150364	0.999277
	VP1270	conserved hypothetical protein	-0.0551308	1	0.382401	0.412578
	VP1271	conserved hypothetical protein	0.169894	1	0.141034	0.999277
	VP1272	hypothetical protein	-0.132321	1	-0.37609	0.79018
	VP1273	histidine ammonia-lyase	-0.949148	1	0.277435	0.991031
	VP1274	urocanate hydratase	-1.00082	1	0.220683	0.999277
	VP1275	formiminoglutamase	-0.537874	1	0.302977	0.982562
	VP1276	imidazolonepropionase	-0.790094	1	0.443565	0.809674
	VP1277	histidine utilization repressor	0.0636484	1	0.184903	0.999277
	VP1278	putative SpoOM-related protein	-0.176696	1	0.236864	0.991031
	VP1279	hypothetical protein	0.441779	1	0.302732	0.814589
	VP1280	threonyl-tRNA synthetase	-0.0341284	1	-0.0576524	0.999277
	VP1281	large subunit ribosomal protein L35	-0.174173	1	0.0700223	0.999277
	VP1282	large subunit ribosomal protein L20	-0.160616	1	0.0450141	0.999277
	VP1283	conserved hypothetical protein	-0.149879	1	0.227004	0.999277
	VP1284	hypothetical protein	-0.0621182	1	0.0840329	0.999277
	VP1285	putative transcriptional regulator	0.219817	1	0.335322	0.881116
	VP1286	putative integral membrane protein	0.442156	1	0.49214	0.679871
	VP1287	hyopothetical protein	0.375548	1	0.353786	0.999277
	VP1288	hypothetical protein	0.441651	1	0.442938	0.954753
	VP1289	GGDEF family protein	0.096568	1	0.0658012	0.999277
	VP1290	phenylalanyl-tRNA synthetase, alpha chain	-0.0511957	1	-0.168355	0.999277
	VP1291	phenylalanyl-tRNA synthetase, beta chain	-0.0036257	1	-0.159912	0.999277
	VP1292	hypothetical protein	-0.172787	1	1.23601	0.99384
	VP1293	conserved hypothetical protein	-0.296639	1	-0.0857767	0.999277
	VP1294	integration host factor, alpha subunit	0.399109	1	0.307855	0.999277
	VP1295	hypothetical protein	0.015396	1	0.321584	0.999277
	VP1296	thiopurine methyltransferase	0.379537	1	0.131883	0.999277
	VP1297	phosphoribosylglycinamide formyltransferase 2	-0.288557	1	-0.500774	0.205508
	VP1298	cytidine deaminase	0.981491	1	1.35531	0.464507
	VP1299	conserved hypothetical protein	-0.0269587	1	0.307306	0.811229
	VP1300	conserved hypothetical protein	-0.442436	1	0.439371	0.79018
	VP1301	exodeoxyribonuclease I	-0.197806	1	-0.181634	0.99261
	VP1302	sodium/dicarboxylate symporter	-0.186073	1	-0.31252	0.986842
	VP1303	hypothetical protein	0.0670978	1	0.308978	0.903137
	VP1304	nicotinate-nucleotide-dimethylbenzimidazole phosphoribosyltransferase	-0.287612	1	0.284342	0.820794
	VP1305	cobalamin (5'-phosphate) synthase	0.0259379	1	0.258898	0.878582
	VP1306	cobinamide kinase/cobinamide phosphate guanylyltransferase	-0.297259	1	-0.00233046	0.999277
	VP1307	putative alpha-ribazole-5'-phosphate phosphatase CobC	-0.229964	1	0.17874	0.999277
	VP1308	putative oligopeptidase	-0.088513	1	0.166729	0.981455
	VP1309	hypothetical protein	0.0288521	1	0.214748	0.999277
	VP1310	succinylglutamate desuccinylase	-0.344824	1	0.16589	0.997085
	VP1311	putative vitamin B12 ABC transporter, permease protein BtuC	-0.0265645	1	-0.113213	0.999277
	VP1312	putative vitamin B12 ABC transporter, ATP-binding protein BtuD	-0.574159	1	-0.185792	0.999277
	VP1313	hypothetical protein	-0.150456	1	-0.264534	0.982026
	VP1314	hypothetical protein	0.110166	1	-0.325639	0.826938
	VP1315	putative multidrug resistance protein	-0.242943	1	-0.227149	0.999277
	VP1316	transcriptional regulator, LysR family	-0.141807	1	0.510992	0.707983
	VP1317	putative glutaredoxin	0.26967	1	0.0141213	0.999277
	VP1318	putative flippase	2.76705	0.000371753	1.27948	0.207696
	VP1319	hypothetical protein	3.13928	0.000216156	0.813378	0.585806
	VP1320	putative CDP-ribitol pyrophosphorylase	2.73059	0.00488859	0.914216	0.228024
	VP1321	putative dTDP-glucose 4-6-dehydratase	2.51637	8.96933e-07	0.28223	0.999277
	VP1322	putative LicD1 protein	2.46084	0.0113907	0.488751	0.733011
	VP1323	conserved hypothetical protein	-0.0731189	1	-0.440894	0.638895
	VP1324	conserved hypothetical protein	-0.217316	1	-0.153586	0.999277
	VP1325	hypothetical protein	3.52058	3.70771e-05	0.727036	0.881116
	VP1326	hypothetical protein	3.99384	3.53795e-23	0.170165	0.999277
	VP1327	hypothetical protein	0.106476	1	-0.137171	0.999277
	VP1328	putative transcription regulator	0.479219	1	0.295734	0.953231
	VP1329	fatty aldehyde dehydrogenase	-1.19898	1	0.70366	0.400352
	VP1330	proline racemase	-0.55364	1	0.754615	0.453581
	VP1331	D-amino acid dehydrogenase, small subunit	-0.982118	1	-0.102056	0.999277
	VP1332	probable binding protein component of ABC transporter	0.342244	1	0.639751	0.639833
	VP1333	ornithine cyclodeaminase Ocd2	-0.589579	1	0.893509	0.383041
	VP1335	probable dihydrodipicolinate synthetase	-0.0473148	1	0.607675	0.803146
	VP1336	probable ATP-binding component of ABC transporter	-0.285255	1	0.072957	0.999277
	VP1337	putative permease of ABC transporter	-0.507043	1	-0.180071	0.999277
	VP1338	probable permease of ABC transporter	-0.232687	1	-0.615804	0.982026
	VP1339	hypothetical protein	-0.088952	1	-0.201333	0.999277
	VP1340	collagenase	1.16472	1	0.293236	0.999277
	VP1342	putative aminopeptidase	0.000710466	1	0.109217	0.999277
	VP1343	oligopeptide ABC transporter, ATP-binding protein	0.608627	1	-0.825394	0.999277
	VP1344	oligopeptide ABC transporter, ATP-binding protein	1.6127	1	1.86073	0.704271
	VP1345	oligopeptide ABC transporter, permease protein	1.69273	1	-0.0954993	NA
	VP1346	oligopeptide ABC transporter, permease protein	0.552672	1	4.61961	NA
	VP1347	oligopeptide ABC transporter, periplasmic oligopeptide-binding protein	1.71642	1	1.24469	0.535673
	VP1348	peptidase, M20A family	-0.730459	1	-0.509494	0.999277
	VP1349	4-hydroxyphenylpyruvate dioxygenase	0.93953	1	0.786271	0.579664
	VP1350	putative oxidoreductase	-0.861031	1	0.288729	0.999277
	VP1351	conserved hypothetical protein	-0.534558	1	0.427798	0.981796
	VP1352	putative glutathione S-transferase	0.158164	1	0.1842	0.999277
	VP1353	hypothetical protein	0.150111	1	0.0387964	0.999277
	VP1354	hypothetical protein	0.109287	1	0.553129	0.999277
	VP1355	hypothetical protein	1.19791	1	0.633253	0.624942
	VP1356	hypothetical protein	1.38143	0.49438	0.922556	0.376597
	VP1357	hypothetical protein	1.94352	0.025792	0.685536	0.753824
	VP1358	hypothetical protein	0.94576	0.97347	0.781771	0.79018
	VP1359	conserved hypothetical protein	-2.88195	1	0.471916	NA
	VP1360	hypothetical protein	-2.17081	1	NA	NA
	VP1361	putative ABC transport system permease protein	-0.980297	1	0.999953	0.950786
	VP1362	hypothetical protein	-1.37065	1	NA	NA
	VP1363	ABC transporter, ATP-binding protein	-0.774502	1	-0.529703	0.999277
	VP1364	possible ABC transport system periplasmic substrate-binding protein	0.269973	1	0.650371	0.915539
	VP1365	putative M20/M25/M40 family peptidase	-0.492415	1	0.587925	0.207137
	VP1366	putative pyridoxine kinase	-0.140326	1	0.214572	0.999277
	VP1367	putative transcriptional regulator, LysR family	-0.0136524	1	0.0327518	0.999277
	VP1368	hypothetical protein	0.133553	1	-0.114186	0.999277
	VP1369	hypothetical protein	-0.860496	1	0.140968	0.999277
	VP1370	conserved hypothetical protein	-0.569996	1	0.215255	0.999277
	VP1371	putative phosphoglycerate mutase family protein	-0.348406	1	0.161348	0.999277
	VP1372	hypothetical protein	0.113034	1	0.49248	0.891492
	VP1373	putative acetyltransferase	0.133998	1	0.338129	0.999277
	VP1374	putative transporter	-1.7471	1	-0.0379547	0.999277
	VP1375	sensor histidine kinase	-1.08777	1	-0.231236	0.999277
	VP1376	putative chemotaxis protein CheY	-0.533992	1	-0.155254	0.999277
	VP1377	hypothetical protein	0.374409	1	-0.0482401	0.999277
	VP1378	putative HD-GYP domain containing protein	0.233819	1	0.0562439	0.999277
	VP1379	putative homoserine/homoserine lactone efflux protein	0.199079	1	0.0559961	0.999277
	VP1380	conserved hypothetical protein	0.0386255	1	0.298939	0.915539
	VP1381	pyruvate formate lyase activating enzyme	-0.130823	1	0.430817	0.287384
	VP1382	transcriptional regulator, LysR family	0.016832	1	-0.237675	0.999277
	VP1383	conserved hypothetical transmembrane protein	0.0883161	1	-0.17489	0.999277
	VP1384	hypothetical protein	2.27984	0.863691	NA	NA
	VP1385	conserved hypothetical protein	3.76214	5.21363e-09	0.23276	0.999277
	VP1386	hypothetical protein	2.90755	4.19918e-07	0.566335	0.600434
	VP1387	hypothetical protein	1.47898	2.47645e-05	0.315901	0.689203
	VP1388	hypothetical protein	-0.185616	1	-0.0415351	0.999277
	VP1389	hypothetical protein	-0.281132	1	0.0238843	0.999277
	VP1390	hypothetical protein	-0.259045	1	-0.0812436	0.999277
	VP1391	putative transcriptional regulator	3.18695	1.14441e-12	0.280125	0.999277
	VP1392	putative ClpA/B-type protease	3.67383	3.36794e-07	0.724556	0.113002
	VP1393	BfdA	2.58166	0.00362602	-0.879417	0.0397687
	VP1394	putative VgrG protein	2.63316	2.99373e-13	0.114785	0.999277
	VP1395	hypothetical protein	2.27158	1.36835e-06	0.0138163	0.999277
	VP1396	hypothetical protein	2.38057	1.33419e-05	-0.0241311	0.999277
	VP1397	hypothetical protein	2.18072	8.68945e-08	0.673817	0.628869
	VP1398	hypothetical protein	2.26671	3.88172e-05	-0.109541	0.999277
	VP1399	hypothetical protein	1.99621	0.000855579	0.34334	0.986842
	VP1400	hypothetical protein	2.31054	0.000879038	0.771214	0.159787
	VP1401	hypothetical protein	2.69545	1.31208e-07	0.276582	0.970579
	VP1402	conserved hypothetical protein	2.42121	9.9469e-06	0.104375	0.999277
	VP1403	conserved hypothetical protein	2.41178	0.0219629	0.316881	0.893095
	VP1404	hypothetical protein	1.57567	0.286173	-0.211213	0.999277
	VP1405	hypothetical protein	1.66396	0.000297069	0.126834	0.999277
	VP1406	hypothetical protein	1.19832	0.82467	-0.0725039	0.999277
	VP1407	putative transcriptional regulator	2.37603	0.000176425	0.29744	0.986842
	VP1408	putative IcmF-related protein	2.42181	2.56622e-10	-0.0124884	0.999277
	VP1409	hypothetical protein	3.08749	0.000202497	-0.0621008	0.999277
	VP1410	hypothetical protein	3.53222	1.24746e-08	-0.109882	0.999277
	VP1411	hypothetical protein	2.2696	3.76255e-05	0.131464	0.999277
	VP1412	hypothetical protein	1.48099	0.555758	0.489057	0.999277
	VP1413	conserved hypothetical protein	2.68007	2.05588e-05	-0.466452	0.770045
	VP1414	hypothetical protein	2.12494	0.00809289	0.511235	0.950786
	VP1415	hypothetical protein	0.717514	1	0.126498	0.999277
	VP1416	hypothetical protein	0.860868	1	0.252106	0.938797
	VP1417	hypothetical protein	1.24008	0.359118	0.45728	0.24361
	VP1418	hypothetical protein	2.82346	1	1.14326	0.121447
	VP1419	hypothetical protein	3.61798	7.19154e-09	1.43819	2.64514e-05
	VP1420	hypothetical protein	2.8695	2.59627e-09	0.655584	0.0841109
	VP1421	hypothetical protein	3.00365	0.00204699	0.213643	0.999277
	VP1422	SM-20-related protein	-0.231101	1	-0.152716	0.999277
	VP1423	conserved hypothetical protein	-0.968651	0.305745	-0.314913	0.763849
	VP1424	hypothetical protein	0.516575	1	NA	NA
	VP1425	putative alcohol dehydrogenase	-0.12708	1	0.512147	0.79018
	VP1426	tyrosine-specific transport protein	0.0156624	1	0.214634	0.947239
	VP1427	conserved hypothetical protein	-0.504552	1	0.026123	0.999277
	VP1430	hypothetical protein	0.33745	1	-0.0928268	0.999277
	VP1431	putative ATP-binding component of a transport system	-0.0935251	1	0.181563	0.999277
	VP1432	ATP-binding component of a transport system	-0.293538	1	0.28126	0.950786
	VP1433	hypothetical protein	-1.30551	1	NA	NA
	VP1434	putative V10 pilin	0.265417	1	0.0908473	0.999277
	VP1435	putative sodium/glutamate symporter	0.0988957	1	-0.236731	0.999277
	VP1436	hypothetical protein	-0.0477607	1	0.10844	0.999277
	VP1437	hypothetical protein	0.665497	1	NA	NA
	VP1438	DnaK-related protein	0.321234	1	-0.0710551	0.999277
	VP1439	DnaK-related protein	0.374315	1	0.177445	0.999277
	VP1440	hypothetical protein	0.585789	1	0.485418	0.585806
	VP1441	GGDEF family protein	-0.270596	1	-0.0874697	0.999277
	VP1442	conserved hypothetical protein	0.051131	1	-0.324	0.999277
	VP1443	hypothetical protein	1.2248	1	0.631155	0.0961453
	VP1444	hypothetical protein	-0.00897526	1	-0.232894	0.893095
	VP1445	hypothetical protein	0.19469	1	-0.155996	0.999277
	VP1446	hypothetical protein	-0.36531	1	-0.321659	0.826938
	VP1447	putaive anaerobic dimethyl sulfoxide reductase, subunit A	1.23746	1	0.5963	0.874825
	VP1448	anaerobic dimethyl sulfoxide reductase, subunit B	-0.944188	1	-0.207094	0.999277
	VP1449	putative anaerobic dimethyl sulfoxide reductase, chain C	-0.0776229	1	0.407478	0.999277
	VP1450	putative component of anaerobic dehydrogenases	-0.322775	1	-0.18073	0.999277
	VP1451	putative ferredoxin-type protein NapF	0.586135	1	1.46917	0.938797
	VP1452	acyl carrier protein phosphodiesterase	0.392897	1	0.183278	0.999277
	VP1453	ATP-dependent helicase HrpA	-0.220058	1	-0.0886469	0.999277
	VP1454	hypothetical protein	-0.51663	1	-0.964457	9.99984e-06
	VP1455	hypothetical protein	0.270662	1	0.313254	0.967622
	VP1456	transporter, BCCT family	0.0012875	1	0.00703566	0.999277
	VP1457	hypothetical protein	0.485303	1	-0.247323	0.999277
	VP1458	hypothetical protein	-3.57671	0.143856	-2.32065	0.0241527
	VP1459	putative intercellular adhesion protein A (biofilm formation)	-1.92485	0.236937	-1.29868	0.386031
	VP1460	hypothetical protein	-2.28383	1	NA	NA
	VP1461	putative glycosyl transferase	-1.31321	1	-2.29377	0.525845
	VP1462	putative polysaccharide export protein	-1.27213	1	-0.996382	0.756433
	VP1463	putative glycosyltransferase	-1.16509	1	-0.801181	0.938797
	VP1464	putative membrane protein of ExoQ family, involved in exopolysaccharide production	-2.15687	0.187182	-1.36988	0.304584
	VP1465	putative lipopolysaccharide biosynthesis protein	-1.37143	1	-0.872394	0.954753
	VP1466	hypothetical protein	-1.55617	1	-2.01399	0.179922
	VP1467	putative galactosyltransferase	-1.81473	1	-1.40264	0.588184
	VP1468	putative hexosyltransferase	-0.237371	1	-1.30304	0.624942
	VP1469	putative LuxO repressor protein	-0.457389	1	0.0692799	0.999277
	VP1470	hypothetical protein	0.136826	1	-0.236902	NA
	VP1471	hypothetical protein	1.19286	1	-0.796332	0.999277
	VP1472	phosphorelay protein	-0.731934	1	-0.12428	0.999277
	VP1473	putative capsular polysaccharide biosynthesis	-1.28695	1	-0.835356	0.991031
	VP1474	putative capsule transport protein, OtnA protein	-0.613887	1	-0.0343727	0.999277
	VP1475	hypothetical protein	-1.44026	1	-0.259032	0.999277
	VP1477	DNA ligase	-0.418937	1	-0.363413	0.999277
	VP1478	hypothetical protein	-0.0969316	1	-0.109294	0.999277
	VP1479	multidrug resistance protein NorM (Na+/drug antiporter)	-0.362867	1	-0.201682	0.999277
	VP1480	riboflavin synthase, alpha chain	0.537053	1	0.365284	0.844699
	VP1481	conserved hypothetical protein	-0.461966	1	0.0536791	0.999277
	VP1482	putative response regulator	-0.166121	1	0.102886	0.999277
	VP1483	hypothetical protein	-0.225865	1	-0.27424	0.991031
	VP1484	hypothetical protein	0.211918	1	0.168317	0.999277
	VP1485	lipoprotein NlpC	-0.0644273	1	0.262167	0.999277
	VP1486	methyl-accepting chemotaxis protein	0.174219	1	0.281648	0.999277
	VP1487	putative MutT/nudix family protein	0.715202	1	0.631681	0.999277
	VP1488	hypothetical protein	0.605557	1	0.359781	0.999277
	VP1489	hypothetical protein	-0.93489	1	2.26989	NA
	VP1490	hypothetical protein	0.467902	1	-0.364856	0.999277
	VP1491	hypothetical protein	1.15419	1	0.202397	0.999277
	VP1492	conserved hypothetical protein	-0.0232961	1	0.309695	0.999277
	VP1493	conserved hypothetical protein	-0.244442	1	-0.503734	0.710546
	VP1494	ROK family protein	-0.284007	1	-0.0504862	0.999277
	VP1495	hypothetical protein	0.291119	1	-0.0403521	0.999277
	VP1496	molybdopterin biosynthesis MoeA protein	-0.79331	0.336031	-0.0486497	0.999277
	VP1497	molybdopterin-guanine dinucleotide biosynthesis protein A	-0.548144	1	0.105294	0.999277
	VP1498	ABC transporter, ATP-binding protein	-1.28897	0.513489	0.122559	0.999277
	VP1499	ABC transporter, permease protein	-1.61391	0.328071	0.406016	0.710546
	VP1501	conserved hypothetical protein	-1.73705	0.0124888	0.685858	0.047118
	VP1502	sigma-54 dependent response regulator	-0.137323	1	0.181574	0.999277
	VP1503	sensor histidine kinase	-0.515854	1	-0.25297	0.947095
	VP1504	ABC transporter, ATP-binding protein	-0.403333	1	-0.469898	0.608043
	VP1506	formate dehydrogenase accessory protein	-1.19244	1	0.229707	0.999277
	VP1508	hypothetical protein	-1.55762	0.322568	0.554014	0.638895
	VP1509	hypothetical protein	-1.33367	1	0.311825	0.999277
	VP1510	iron-sulfur cluster-binding protein	-1.40035	0.530465	0.827289	0.115853
	VP1511	putative formate dehydrogenase-specific chaperone	-1.53858	1	0.775759	0.689169
	VP1512	hypothetical protein	-1.51205	0.790069	0.943426	0.504818
	VP1513	putative formate dehydrogenase large subunit	-1.42197	0.633187	0.756833	0.237228
	VP1514	formate dehydrogenase, iron-sulfur subunit	-1.10854	1	0.652132	0.451477
	VP1515	formate dehydrogenase, cytochrome b556 subunit	-1.58521	0.238301	0.724267	0.388395
	VP1516	hypothetical protein	-1.84827	0.0858655	0.811758	0.404407
	VP1517	putative Rhs-family protein	0.614033	1	-0.383455	0.781068
	VP1518	hypothetical protein	1.48788	1	0.243464	0.999277
	VP1519	hypothetical protein	1.03516	1	0.0906067	0.999277
	VP1520	hypothetical protein	1.37832	1	-0.613339	0.999277
	VP1521	hypothetical protein	0.939923	0.347815	0.341801	0.833163
	VP1522	hypothetical protein	0.56103	1	0.0368878	0.999277
	VP1523	putative ammonium transporter Amt	-0.795083	1	-0.28735	0.999277
	VP1524	nicotinate mononucleotide:5,6-dimethylbenzimidazole phosphoribosyltransferase	-0.097742	1	0.182982	0.999277
	VP1525	spermidine/putrescine ABC transporter, periplasmic spermidine/putrescine-binding protein	0.302154	1	-0.120344	0.999277
	VP1526	spermidine/putrescine ABC transporter, periplasmic spermidine/putrescine-binding protein	-0.0371539	1	-0.135487	0.999277
	VP1527	spermidine/putrescine ABC transporter, permease protein	0.347333	1	-0.229626	0.999277
	VP1528	spermidine/putrescine ABC transporter, permease protein	0.330721	1	-0.233068	0.999277
	VP1529	spermidine/putrescine ABC transporter, ATP-binding protein	0.161282	1	-0.208324	0.999277
	VP1530	hypothetical protein	0.213848	1	-0.204942	0.989289
	VP1531	putative Bax protein	0.101421	1	-0.134671	0.999277
	VP1532	hypothetical protein	-0.411215	1	-0.137058	0.999277
	VP1533	putative ATPase	-0.134184	1	-0.362679	0.935466
	VP1534	hypothetical protein	-2.4655	1	NA	NA
	VP1535	putative stress protein	0.0163707	1	0.00593585	0.999277
	VP1536	fumarate and nitrate reduction regulatory protein	-0.0170815	1	-0.173092	0.999277
	VP1537	conserved hypothetical protein	-0.182952	1	0.0136251	0.999277
	VP1538	FixS-related protein	-0.427366	1	-0.0590377	0.999277
	VP1539	cation transport ATPase, E1-E2 family	-0.505195	1	-0.136017	0.999277
	VP1540	hypothetical protein	-0.336987	1	-0.264601	0.74762
	VP1541	cytochrome c oxidase, subunit CcoP	-0.282462	1	0.0240413	0.999277
	VP1542	cytochrome c oxidase, subunit CcoQ	-0.222785	1	-0.00701854	0.999277
	VP1543	cytochrome c oxidase, subunit CcoO	-0.183925	1	0.111133	0.999277
	VP1544	cytochrome c oxidase, subunit CcoN	-0.326753	1	0.0801279	0.999277
	VP1545	hypothetical protein	0.186331	1	0.00395947	0.999277
	VP1546	hypothetical protein	0.0999614	1	-0.128259	0.999277
	VP1547	sensor histidine kinase/response regulator	-0.822287	1	-0.445782	0.400352
	VP1549	bacteriophage f237 ORF10	0.433603	1	0.0525332	0.999277
	VP1551	bacteriophage f237 ORF1	2.15648	1	-0.838095	0.999277
	VP1552	bacteriophage f237 ORF2	-2.87995	1	-1.01195	0.989289
	VP1554	bacteriophage f237 ORF4	-1.33104	1	0.169195	0.999277
	VP1556	bacteriophage f237 ORF5	0.396722	1	0.762165	0.999277
	VP1558	bacteriophage f237 ORF7	-2.20186	0.633187	-1.48283	0.608043
	VP1560	hypothetical protein	0.245268	1	0.829307	0.999277
	VP1561	bacteriophage f237 ORF8	0.0995553	1	-0.104292	0.999277
	VP1562	bacteriophage f237 ORF9	-0.0450006	1	0.350707	0.999277
	VP1563	hypothetical protein	1.10037	1	-0.634014	0.999277
	VP1564	hypothetical protein	-0.346994	1	-0.280567	0.621194
	VP1565	hypothetical protein	0.078913	1	NA	NA
	VP1566	putative structural protein P5 (Alteromonas phage PM2)	-0.373724	1	0.0754296	0.999277
	VP1567	hypothetical protein	-0.186931	1	NA	NA
	VP1574	hypothetical protein	-0.803787	1	NA	NA
	VP1575	putative major phage capsid protein	-0.0805725	1	-0.963845	NA
	VP1576	hypothetical protein	0.779512	1	NA	NA
	VP1577	hypothetical protein (Alteromonas phage PM2)	-1.11253	1	-0.994583	0.99384
	VP1578	hypothetical protein	-2.80098	0.863691	NA	NA
	VP1579	hypothetical protein	1.74463	1	-0.106783	0.999277
	VP1580	hypothetical protein	-0.70617	1	0.470767	NA
	VP1582	hypothetical protein	0.0739575	1	NA	NA
	VP1583	putative phage replication initiation protein (Alteromonas phage PM2)	-0.549355	1	0.0822333	0.999277
	VP1584	hypothetical protein	0.330584	1	0.857573	0.938797
	VP1585	hypothetical protein	2.79615	1	NA	NA
	VP1586	putative phage protein, Vpf148 [bacteriophage VfO3K6]	-0.0804067	1	-0.574255	0.805632
	VP1587	hypothetical protein	-0.416178	1	-0.12806	0.999277
	VP1588	hypothetical protein	-0.0144821	1	0.249172	0.999277
	VP1589	putative dehydrogenase	-0.112674	1	0.162465	0.999277
	VP1590	ATP-dependent protease LA-related protein	-0.153633	1	-0.580263	0.040124
	VP1591	3-hydroxydecanoyl-(acyl-carrier-protein) dehydratase	0.0695862	1	-0.132447	0.999277
	VP1592	hypothetical protein	-0.833568	1	-1.37672	NA
	VP1593	ribosome modulation factor	0.657622	1	0.356002	0.704271
	VP1594	hypothetical protein	-0.364621	1	0.087051	0.999277
	VP1595	ABC transporter, ATP-binding protein	0.00856742	1	-0.128303	0.999277
	VP1596	conserved hypothetical protein	-0.146051	1	-0.240854	0.999277
	VP1597	putative N6-adenine-specific DNA methylase	0.0253093	1	-0.283584	0.756433
	VP1599	conserved hypothetical protein	0.352123	1	-0.101359	0.999277
	VP1601	dihydroorotate dehydrogenase	0.164915	1	-0.452418	0.0961453
	VP1602	putative NAD-glutamate dehydrogenase	-0.69052	1	0.133697	0.999277
	VP1603	hypothetical protein	-0.143302	1	-0.301925	0.999277
	VP1604	aminopeptidase N	0.524168	1	0.202265	0.999277
	VP1605	hypothetical protein	-0.987962	1	-0.393384	0.999277
	VP1606	tail-specific protease	-0.205946	1	-0.236196	0.79018
	VP1607	putative activator of ProP osmoprotectant transporter	-0.145868	1	-0.286983	0.79018
	VP1608	conserved hypothetical protein	-0.167182	1	-0.0201563	0.999277
	VP1609	ABC transporter, ATP-binding protein	-0.328883	1	-0.206781	0.963826
	VP1610	PqiA family protein	-0.161844	1	-0.219372	0.980909
	VP1611	conserved hypothetical protein	-0.175054	1	-0.0719773	0.999277
	VP1612	Sun/nucleolar protein family protein	-0.205746	1	-0.138152	0.999277
	VP1613	conserved hypothetical protein	0.0311441	1	0.071122	0.999277
	VP1614	hypothetical protein	0.127184	1	-0.0875953	0.999277
	VP1615	hypothetical protein	0.635255	1	0.851748	0.876775
	VP1616	3-deoxy-D-arabinoheptulosonate-7-phosphate (DAHP) synthetase	-0.232619	1	-0.184361	0.991031
	VP1617	conserved hypothetical protein	0.011556	1	-0.0844419	0.999277
	VP1618	hypothetical protein	-1.66898	1	NA	NA
	VP1619	uroporphyrin-III C-methyltransferase	0.177873	1	0.250875	0.704271
	VP1620	amino acid ABC transporter, periplasmic amino acid-binding protein	0.370316	1	0.0968124	0.999277
	VP1621	amino acid ABC transporter, permease protein	-0.89978	1	0.713589	0.999277
	VP1622	amino acid ABC transporter, permease protein	0.230858	1	0.200316	0.999277
	VP1623	amino acid ABC transporter, ATP-binding protein	0.910228	1	0.11676	0.999277
	VP1624	putative TEGT family carrier/transport protein	1.3195	1	0.272931	0.986842
	VP1625	hypothetical protein	-0.180451	1	0.553526	0.755578
	VP1626	sulfite reductase, gamma subunit-related protein	-0.0721368	1	-0.254571	0.999277
	VP1627	acylphosphatase	-0.0347665	1	-0.104614	0.999277
	VP1628	putative methyl-accepting chemotaxis protein	-0.0362349	1	0.20438	0.932269
	VP1629	putative SAM-dependent methyltransferase	0.200427	1	-0.549312	0.414009
	VP1630	putative calcium-binding outer membrane-like protein	-0.07678	1	0.0612012	0.999277
	VP1631	agglutination protein	-0.111195	1	-0.356202	0.99261
	VP1632	putative outer membrane protein	-0.580226	1	-0.0380791	0.999277
	VP1633	putative RTX toxin	-0.0435426	1	-0.157294	0.999277
	VP1634	agglutination protein	-0.634681	1	-0.371067	0.657699
	VP1635	putative outer membrane protein	-0.830806	0.683574	-0.309425	0.887786
	VP1636	hypothetical protein	0.125691	1	-0.272888	0.753824
	VP1637	putative GGDEF family protein	-0.273105	1	-0.327023	0.792443
	VP1638	exsB protein	0.116204	1	-0.114288	0.999277
	VP1639	conserved hypothetical protein	0.204719	1	-0.0479039	0.999277
	VP1640	conserved hypothetical protein	0.31777	1	0.0289518	0.999277
	VP1641	MutT/nudix family protein	0.0727017	1	0.40383	0.938797
	VP1642	putative trypsin	-0.355829	1	-0.113756	0.999277
	VP1643	putative acetyltransferase	-0.22014	1	-0.220747	0.999277
	VP1644	PrpE protein	-0.828827	1	0.258612	0.999277
	VP1645	conserved hypothetical protein	-0.677661	1	-0.0181975	0.999277
	VP1646	aconitate hydratase 1	-0.878477	1	0.277649	0.999277
	VP1647	methylcitrate synthase	-0.486241	1	0.352732	0.99261
	VP1648	carboxyphosphonoenolpyruvate phosphonomutase	-0.262522	1	0.235852	0.999277
	VP1649	transcriptional regulator, GntR family	-0.334945	1	0.0923674	0.999277
	VP1650	conserved hypothetical protein	-0.875158	1	-0.0587704	0.999277
	VP1651	putative tricarboxylic transport TctC	-0.311988	1	-0.0587104	0.999277
	VP1652	putative tricarboxylic transport TctB	3.38071	1	NA	NA
	VP1653	putative tricarboxylic transport TctA	0.165272	1	0.651654	0.999277
	VP1654	hypothetical protein	-0.216872	1	0.622411	0.772128
	VP1655	immunogenic protein	2.25493	0.000132714	-0.164372	0.999277
	VP1656	putative translocator protein PopD	3.5203	5.65263e-12	-0.458235	0.782916
	VP1657	putative translocator protein PopB	3.62325	1.34218e-09	-0.502535	0.689169
	VP1658	low calcium response locus protein H	3.68121	7.5917e-05	-0.408739	0.947095
	VP1659	hypothetical protein	3.31316	3.50487e-15	-0.724507	0.0466488
	VP1660	putative regulator in type III secretion	3.34269	0.00132709	-0.708859	0.329386
	VP1661	putative LcrR	2.92552	9.08076e-07	-0.734017	0.0941822
	VP1662	low calcium response protein	2.6662	1.8464e-05	-1.02065	0.00270841
	VP1663	putative YscY	3.02281	0.0005145	-1.37631	8.75194e-05
	VP1664	putative type III secretion protein	3.27865	0.00914375	-0.948223	0.000365054
	VP1665	putative type III secretion protein	3.15751	0.0262265	-0.813501	0.0727636
	VP1666	hypothetical protein in type III secretion	3.47037	0.00197187	-0.843982	0.170877
	VP1667	putative outer membrane protein PopN	3.33153	0.00450332	-0.663671	0.0804256
	VP1668	ATP synthase in type III secretion system	3.12639	0.213278	-0.870894	0.00475764
	VP1669	putative type III secretion protein YscO	2.75637	8.55558e-06	-0.809056	0.113002
	VP1670	putative translocation protein in type III secretion	3.17287	0.0732507	-0.985634	0.00105537
	VP1671	putative translocation protein in type III secretion	2.88105	1.73057e-09	-1.17034	5.04929e-05
	VP1672	translocation protein in type III secretion	2.56852	0.0230806	-0.939371	0.0205246
	VP1673	translocation protein in type III secretion	2.47782	0.00249114	-1.27607	0.0154889
	VP1674	translocation protein in type III secretion	2.77827	2.51066e-05	-0.896128	0.040124
	VP1675	translocation protein in type III secretion	2.15369	0.000652153	-0.833002	0.0290377
	VP1676	putative transcriptional regulator	-0.031261	1	0.0676908	0.999277
	VP1677	hypothetical protein	-0.354125	1	0.0359999	0.999277
	VP1678	putative dienelactone hydrolase and related enzymes	0.331282	1	-0.492367	0.782916
	VP1679	hypothetical protein	-1.08143	0.740952	-0.0086648	0.999277
	VP1680	hypothetical protein	3.86088	7.36585e-13	-0.444258	0.750395
	VP1682	hypothetical protein	3.85204	4.57253e-06	-0.284215	0.999277
	VP1683	hypothetical protein	3.57915	0.00511761	-0.708388	0.113002
	VP1684	hypothetical protein	3.24584	2.40211e-07	-0.788371	0.0222701
	VP1685	hypothetical protein	-1.32945	1	0.703381	0.999277
	VP1686	hypothetical protein	3.99278	7.45144e-12	-0.436385	0.699979
	VP1687	putative type III chaperone	4.07147	1.30562e-09	-0.459493	0.707983
	VP1688	putative type III secretion protein	2.55268	0.0162157	-0.843052	0.0704808
	VP1689	putative type III secretion protein	2.88306	1.20365e-07	-0.794481	0.0841109
	VP1690	putative type III secretion lipoprotein	3.02033	4.88143e-08	-0.830016	0.0206548
	VP1691	type III export protein	2.95296	1.95295e-05	-0.736282	0.35482
	VP1692	putative type III export protein	2.97436	1.49313e-05	-0.862447	0.0421612
	VP1693	putative type III secretion protein	2.99645	1.8888e-08	-0.473942	0.747032
	VP1694	type III export protein YscF	2.92259	0.501735	-0.808592	0.0379905
	VP1695	putative type III export protein PscD	2.81793	3.92494e-06	-0.60148	0.237004
	VP1696	putative type III secretion protein YscC	2.74683	1.94886e-08	-0.657297	0.267006
	VP1697	putative type III export apparatus protein NosA	2.60871	0.00719172	-0.953164	0.00182702
	VP1698	hypothetical protein	3.06362	4.5992e-10	-0.72438	0.0514753
	VP1699	transcriptional regulator ExsA	3.61248	4.83396e-13	0.180803	0.999277
	VP1700	putative lipoprotein VirG (YscW)	3.43096	0.00313534	0.914481	0.308627
	VP1701	putative exoenzyme S synthesis protein C precursor	3.2987	0.055584	-0.645379	0.132587
	VP1702	hypothetical protein	2.88066	1.91332e-08	-0.786836	0.0523403
	VP1703	aldehyde dehydrogenase	-0.187369	1	0.00830231	0.999277
	VP1704	sigma-54 dependent transcriptional regulator	-0.841998	1	0.477451	0.575716
	VP1706	hypothetical protein	0.681914	1	-0.474282	0.892342
	VP1707	hypothetical protein	-0.45279	1	-0.235211	0.999277
	VP1708	6-phosphogluconate dehydrogenase, decarboxylating	0.20873	1	-0.150534	0.999277
	VP1709	DevB protein	0.00305121	1	-0.121326	0.999277
	VP1710	glucose-6-phosphate 1-dehydrogenase	-0.124179	1	-0.155489	0.986842
	VP1711	response regulator	-0.596832	1	0.386162	0.970579
	VP1712	putative sensor kinase CitA	-0.368071	1	0.363181	0.805632
	VP1713	conserved hypothetical protein	-1.04544	0.866743	-0.52048	0.207507
	VP1714	conserved hypothetical protein	-0.833047	0.846347	-0.252206	0.995782
	VP1715	conserved hypothetical protein	-0.97747	1	-0.263305	0.999277
	VP1717	conserved hypothetical protein	-0.778092	0.811685	-0.153457	0.999277
	VP1718	cytochrome c551 peroxidase	0.199633	1	0.154612	0.999277
	VP1719	putative aspartokinase	-0.18526	1	0.122922	0.999277
	VP1720	ectoine synthase	0.561008	1	-0.0867226	0.999277
	VP1721	diaminobutyrate-pyruvate aminotransferase	-0.177864	1	0.402701	0.969178
	VP1722	L-2,4-diaminobutyric acid acetyltransferase	-0.0514656	1	0.327512	0.999277
	VP1723	transporter, BCCT family	-0.222211	1	-0.181306	0.999277
	VP1724	putative DNA polymerase III, epsilon subunit	-0.383904	1	-0.514741	0.584142
	VP1725	conserved hypothetical protein	-0.084683	1	-0.111363	0.999277
	VP1726	ABC superfamily (glycine/betaine/proline transport protein)	-0.292927	1	0.00268611	0.999599
	VP1727	glycine betaine/L-proline transport system permease	0.686645	1	1.211	0.792443
	VP1728	ABC superfamily (glycine/betaine/proline transport protein)	-0.608253	1	0.0396029	0.999277
	VP1729	thermostable hemolysin delta-VPH	-1.03365	1	NA	NA
	VP1730	putative long-chain-fatty-acid-CoA ligase	0.0483809	1	-0.69953	0.999277
	VP1732	oxidoreductase, short-chain dehydrogenase/reductase family	0.280555	1	-0.508121	0.999277
	VP1733	hypothetical protein	0.65394	1	-0.348098	0.999277
	VP1734	DNA-binding response regulator	-0.341112	1	0.37137	0.999277
	VP1735	putative two-component sensor	-1.07239	1	-0.182906	0.999277
	VP1736	conserved hypothetical protein	0.208888	1	-0.0733941	0.999277
	VP1737	conserved hypothetical protein	0.253967	1	-0.206416	0.999277
	VP1738	hypothetical protein	0.121348	1	0.0525312	0.999277
	VP1739	hypothetical protein	-0.0706647	1	-0.0283075	0.999277
	VP1740	hypothetical protein	-0.0686822	1	-0.0635437	0.999277
	VP1741	sodium/alanine symporter	-0.0654393	1	-0.0919788	0.999277
	VP1742	hypothetical protein	-0.472152	1	0.133446	0.999277
	VP1743	conserved hypothetical protein	-0.0109932	1	0.250479	0.999277
	VP1744	thermostable carboxypeptidase 1	-0.0708037	1	0.353215	0.770045
	VP1745	lipid A biosynthesis lauroyl acyltransferase	-0.255799	1	-0.0127424	0.999277
	VP1746	hypothetical protein	-1.68198	1	NA	NA
	VP1747	putative amino acid transporter	0.148207	1	0.356802	0.87058
	VP1749	hypothetical protein	-0.867423	1	-0.287852	0.982026
	VP1751	homoserine O-succinyltransferase	0.18132	1	0.272474	0.982026
	VP1752	putative fimbrial biogenesis and twitching motility protein	-0.570015	1	-0.113788	0.999277
	VP1753	putative alkylphosphonate ABC tranporter	-0.346048	1	-0.311596	0.911924
	VP1754	hypothetical protein	-0.358533	1	-0.49928	0.172163
	VP1755	putative histidine kinase	0.323424	1	0.23513	0.999277
	VP1756	hypothetical protein	0.0765671	1	-0.0691036	0.999277
	VP1757	hypothetical protein	0.126403	1	0.0389653	0.999277
	VP1758	galactoside O-acetyltransferase	-0.997478	1	0.168838	0.999277
	VP1759	hypothetical protein	-1.20378	1	NA	NA
	VP1760	putative adenylate cyclase	-0.610911	1	-0.295215	0.970579
	VP1761	putative PRS2 protein	-0.564969	1	-0.551953	0.792443
	VP1762	hypothetical protein	-0.230993	1	-0.392078	0.826938
	VP1763	transcriptional regulator, MarR family	-0.337758	1	-0.378425	0.901233
	VP1764	putative transmembrane protein	0.0367492	1	-0.268948	0.999277
	VP1765	hypothetical protein	-0.0920096	1	0.119148	0.999277
	VP1766	putative alanyl-tRNA synthetase	0.885261	1	-0.098785	0.999277
	VP1767	hypothetical protein	0.961283	1	-0.199366	0.938797
	VP1768	conserved hypothetical protein	1.20107	1	0.0726131	0.999277
	VP1770	putative exopolyphosphatase Ppx1	-0.374755	1	0.024089	0.999277
	VP1771	4-aminobutyrate aminotransferase	-0.59711	1	0.111711	0.999277
	VP1772	succinate-semialdehyde dehydrogenase	-0.469604	1	0.257398	0.999277
	VP1773	conserved hypothetical protein	-0.148713	1	0.300176	0.999277
	VP1774	putative carbon-nitrogen hydrolase	-0.827587	1	-0.0500014	0.999277
	VP1775	putative oxidoreductase	-0.841525	1	0.390767	0.982026
	VP1776	aldehyde dehydrogenase	-0.656301	1	0.591244	0.999277
	VP1777	putative aldehyde dehydrogenase	-0.264141	1	0.0847649	0.999277
	VP1778	putative transcriptional regulator	-0.48429	1	-0.0319293	0.999277
	VP1779	putative glutamine amidotransferase	-1.01174	1	0.737849	0.844482
	VP1781	putative glutamine synthetase	-0.296849	1	1.77465	0.0782854
	VP1782	conserved hypothetical protein	-1.38378	1	0.657653	0.938797
	VP1783	hypothetical protein	0.974118	1	0.261744	0.999277
	VP1784	hypothetical protein	-0.215572	1	0.22829	0.999277
	VP1785	hypothetical protein	1.04877	1	NA	NA
	VP1786	hypothetical protein	0.254914	1	0.0701378	0.999277
	VP1787	putative transposase	-0.634678	1	-0.249724	0.999277
	VP1788	putative transposase	-0.485961	1	1.00872	0.999277
	VP1789	hypothetical protein	-0.0518642	1	NA	NA
	VP1790	hypothetical protein	0.583702	1	0.550349	0.936111
	VP1791	hypothetical protein	0.216737	1	0.115823	0.999277
	VP1792	hypothetical protein	0.469105	1	-0.0706545	0.999277
	VP1793	hypothetical protein	-1.13358	1	-0.0156696	0.999277
	VP1794	conserved hypothetical protein	0.353263	1	0.0657038	0.999277
	VP1795	hypothetical protein	2.67626	1	-0.662249	0.999277
	VP1796	hypothetical protein	-0.22681	1	0.186286	0.999277
	VP1797	hypothetical protein	-0.0702601	1	0.304953	0.999277
	VP1798	conserved hypothetical protein	-1.30572	1	0.380599	0.999277
	VP1799	hypothetical protein	-0.700307	1	-1.14444	0.753824
	VP1800	hypothetical protein	-1.9433	1	0.198652	0.999277
	VP1801	hypothetical protein	-0.594088	1	-0.377634	0.814589
	VP1802	hypothetical protein	-0.287182	1	-0.515377	0.207507
	VP1803	hypothetical protein	-0.865538	1	-1.25525	0.938797
	VP1804	hypothetical protein	-1.30635	1	-0.429867	0.978576
	VP1805	hypothetical protein	-0.324507	1	-0.00754658	0.999277
	VP1807	conserved hypothetical protein	-0.286994	1	0.090236	0.999277
	VP1808	hypothetical protein	-0.20485	1	-0.0793848	0.999277
	VP1809	hypothetical protein	-0.191579	1	0.6062	0.657699
	VP1810	hypothetical protein	0.361957	1	-0.216914	0.999277
	VP1812	hypothetical protein	0.313656	1	0.207686	0.999277
	VP1813	hypothetical protein	-0.692838	1	0.19373	0.999277
	VP1814	hypothetical protein	-0.598623	1	-0.791111	0.797412
	VP1815	hypothetical protein	-2.32686	1	-0.710141	NA
	VP1816	putative Hit protein involved in cell-cycle regulation	-0.399098	1	-1.63952	0.772128
	VP1817	hypothetical protein	-0.772544	1	0.0998888	0.999277
	VP1818	hypothetical protein	-1.27391	1	0.141776	0.999277
	VP1819	hypothetical protein	-0.128446	1	-0.167611	0.999277
	VP1820	hypothetical protein	-0.250066	1	-0.125604	0.999277
	VP1821	putative YefM protein	0.293185	1	-0.190544	0.999277
	VP1822	hypothetical protein	1.99067	1	-0.862423	0.999277
	VP1823	hypothetical protein	1.00273	1	-0.0987964	0.999277
	VP1824	hypothetical protein	-0.799437	1	-0.380352	0.999277
	VP1825	putative CBS domain containing protein	-0.851757	1	-0.291401	0.999277
	VP1826	hypothetical protein	-0.880756	1	0.0147616	0.999277
	VP1827	putative spermine/spermidine acetyltransferase BltD	-1.29119	1	0.0433577	0.999277
	VP1828	putative PnuC protein	-1.05595	1	-0.474402	0.999277
	VP1829	RelB protein/Vco27A protein	-0.0275122	1	0.114001	0.999277
	VP1830	conserved hypothetical protein	0.119059	1	-0.31267	0.999277
	VP1831	hypothetical protein	-0.146555	1	-0.110735	0.999277
	VP1832	conserved hypothetical protein	0.230877	1	0.269854	0.999277
	VP1833	hypothetical protein	-4.96981	0.880434	0.48034	0.999277
	VP1834	hypothetical protein	-0.617064	1	0.0382609	0.999277
	VP1835	hypothetical protein	-0.142091	1	-0.577533	0.79018
	VP1836	hypothetical protein	-0.0592692	1	0.0649017	0.999277
	VP1837	hypothetical protein	-0.829928	1	-0.740208	0.973413
	VP1838	hypothetical protein	-1.19844	1	0.139106	0.999277
	VP1839	hypothetical protein	0.0297656	1	-0.107222	0.999277
	VP1840	hypothetical protein	-0.603123	1	-0.222513	0.999277
	VP1841	hypothetical protein	-0.831692	1	-0.0870392	0.999277
	VP1842	RelB protein	0.180751	1	0.108233	0.999277
	VP1843	conserved hypothetical protein	0.675294	0.863691	0.0627018	0.999277
	VP1844	hypothetical protein	-0.747318	1	0.329555	0.999277
	VP1845	hypothetical protein	-0.965871	1	0.0484577	0.999277
	VP1847	hypothetical protein	-0.129388	1	-0.098053	0.999277
	VP1848	hypothetical protein	-0.275525	1	-0.475094	0.875615
	VP1849	hypothetical protein	-0.726054	1	0.0516138	0.999277
	VP1850	putative acetyltransferase	-1.02141	1	-0.237188	0.999277
	VP1851	hypothetical protein	-0.63995	1	-0.222818	0.973413
	VP1852	hypothetical protein	-0.959035	1	-0.0197282	0.999277
	VP1853	putative protein Ymh	-0.739251	0.236937	-0.473282	0.194809
	VP1854	hypothetical protein	-0.563339	1	-0.395959	0.619971
	VP1855	hypothetical protein	-0.413514	1	-0.0672706	0.999277
	VP1856	hypothetical protein	0	1	NA	NA
	VP1858	hypothetical protein	-0.12005	1	0.0505985	0.999277
	VP1860	hypothetical protein	0.0180114	1	0.839347	0.938797
	VP1861	hypothetical protein	-0.0277215	1	0.186444	0.999277
	VP1862	putative threonine efflux protein	-0.597001	1	0.051338	0.999277
	VP1863	hypothetical protein	1.48915	1	NA	NA
	VP1864	conserved hypothetical protein	-0.0833916	1	-0.0786389	0.999277
	VP1865	site-specific recombinase IntIA	0.119816	1	-0.361919	0.938797
	VP1866	hypothetical protein	-0.34674	1	-0.209557	0.999277
	VP1867	hypothetical protein	-0.297999	1	-0.335901	0.874825
	VP1868	ribosomal-protein-alanine acetyltransferase	-0.154134	1	0.111291	0.999277
	VP1869	transcriptional regulator TyrR	0.116208	1	-0.0491887	0.999277
	VP1870	putative membrane protein YcjF	0.0677545	1	0.0990405	0.999277
	VP1871	hypothetical protein YcjX	0.113631	1	0.0157938	0.999277
	VP1872	hypothetical protein	-0.0853477	1	-0.33506	0.999277
	VP1873	fumarate hydratase, class I	-0.470601	1	-0.144916	0.999277
	VP1875	para-aminobenzoate synthase, component I	-0.131655	1	0.0103505	0.999277
	VP1876	hypothetical protein	0.432705	1	-0.147218	0.999277
	VP1877	putative guanylate cyclase-related protein	-0.475988	1	-0.003358	0.999277
	VP1878	MutT/nudix family protein	0.160166	1	0.29553	0.999277
	VP1879	serine transporter	0.560537	1	0.253765	0.885966
	VP1880	L-serine dehydratase 1	0.601861	1	0.178501	0.999277
	VP1881	hypothetical protein	0.192759	1	0.068071	0.999277
	VP1882	hypothetical protein	0.485095	1	-0.0830142	0.999277
	VP1883	putative 6-pyruvoyl tetrahydrobiopterin synthase	0.0355557	1	0.00829749	0.999277
	VP1884	hypothetical protein	0.433114	1	0.0858669	0.999277
	VP1885	hypothetical protein	1.92555	1	-0.750591	0.999277
	VP1886	conserved hypothetical protein	1.0872	0.993734	0.464477	0.950803
	VP1887	hypothetical protein	1.98401	1	0.133834	0.999277
	VP1888	hypothetical protein	2.6057	0.866743	1.84499	0.818186
	VP1889	cold shock transcriptional regulator CspA	1.41001	1	0.54342	0.999277
	VP1890	putative virulence-associated protein VacB/RNase R	2.00895	0.000868147	0.252945	0.999277
	VP1891	hypothetical protein	-0.196743	1	0.0950458	0.999277
	VP1892	methyl-accepting chemotaxis protein	0.00923372	1	0.0858917	0.999277
	VP1893	asparaginyl-tRNA synthetase	0.224968	1	0.06906	0.999277
	VP1894	hypothetical protein	-0.642525	1	-0.930896	0.710546
	VP1896	transcriptional regulator, GntR family	0.193166	1	0.0113233	0.999277
	VP1897	hypothetical protein	0.203144	1	1.22852	0.0566652
	VP1898	hypothetical protein	0.167802	1	0.695775	0.0299476
	VP1899	hypothetical protein	2.91411	1	NA	NA
	VP1900	aspartate aminotransferase	0.0329916	1	0.107885	0.999277
	VP1901	putative outer membrane protein, Ail and OmpX	0.10974	1	0.0442791	0.999277
	VP1902	conserved hypothetical protein	-0.143521	1	-0.306381	0.938797
	VP1903	putative DNA polymerase III, epsilon subunit	-0.0274084	1	0.0212095	0.999277
	VP1904	methyl-accepting chemotaxis protein	0.65211	1	0.61599	0.0144631
	VP1905	transporter, BCCT family	0.216342	1	-0.362279	0.960081
	VP1906	transcriptional regulator, MarR family	0.134433	1	-0.0858646	0.999277
	VP1907	transcriptional regulator, LuxR family	-0.105313	1	0.165619	0.999277
	VP1908	sensor histidine kinase	-0.225897	1	0.354399	0.973413
	VP1909	conserved hypothetical protein	0.13831	1	-0.327951	0.999277
	VP1910	conserved hypothetical protein	2.63456	1	-1.49875	NA
	VP1911	extracellular solute-binding protein, family 7	-0.440092	1	0.43879	0.999277
	VP1912	hypothetical protein	0.0981299	1	-0.192323	0.999277
	VP1913	hypothetical protein	0.577667	1	0.0850212	0.999277
	VP1914	glyoxylase II family protein	0.217164	1	-0.112957	0.999277
	VP1915	putative exported protein	-0.470085	1	-1.22047	0.000123156
	VP1916	putative amidase	-1.25213	0.083836	-0.136061	0.999277
	VP1917	hypothetical protein	-0.454019	1	0.41319	0.704271
	VP1918	hypothetical protein	-0.507799	1	0.47534	0.608043
	VP1919	hypothetical protein	-0.568862	1	0.46184	0.460233
	VP1920	putative iron-regulated protein A	-0.644406	1	0.443286	0.537026
	VP1921	GTP cyclohydrolase II	0.361697	1	0.38513	0.639833
	VP1922	hypothetical protein	1.81679	0.324061	-0.0716528	0.999277
	VP1923	NrfF	0.615867	1	0.186993	0.999277
	VP1924	thiol:disulfide interchange protein DsbE	-0.841895	1	0.796627	0.982562
	VP1925	NrfE	0.299643	1	0.0398258	0.999277
	VP1926	nitrate reductase, formate dependent (NrfD)	-0.036244	1	-0.929417	0.781068
	VP1927	nitrite reductase, Fe-S protein (NrfC)	-0.193897	1	-0.286161	0.999277
	VP1928	cytochrome c-type protein NrfB precursor	0.743186	1	0.178455	0.999277
	VP1929	nitrite reductase periplasmic cytochrome c552	0.425562	1	-0.799594	0.99261
	VP1930	hypothetical protein	-0.0853954	1	-0.170947	0.999277
	VP1931	putaive YfrE protein	-0.385503	1	0.0936433	0.999277
	VP1932	DNA gyrase, subunit A	-0.156801	1	-0.140621	0.999277
	VP1933	3-demethylubiquinone-9 3-methyltransferase	0.0808757	1	-0.0455556	0.999277
	VP1934	ribonucleoside-diphosphate reductase, alpha subunit	0.0185214	1	-0.264469	0.753824
	VP1935	ribonucleoside-diphosphate reductase, beta subunit	-0.0388183	1	-0.287882	0.781068
	VP1936	putative iron-sulfur cluster-binding protein	0.00707187	1	-0.0574179	0.999277
	VP1937	putative competence damage protein CinA	-0.365167	1	-0.00806736	0.999277
	VP1938	conserved hypothetical protein	0.191696	1	0.0264047	0.999277
	VP1939	conserved hypothetical protein	-0.960572	1	0.120551	0.999277
	VP1940	carboxynorspermidine decarboxylase	0.460994	1	-0.132358	0.999277
	VP1941	putative carboxynorspermidine dehydrogenase	0.635297	1	-0.0507997	0.999277
	VP1942	diaminobutyrate-pyruvate transaminase %26 L-2,4-diaminobutyrate decarboxylase	0.797586	1	-0.0570778	0.999277
	VP1943	CDP-diacylglycerol-glycerol-3-phosphate 3-phosphatidyltransferase	-0.349134	1	-0.0806604	0.999277
	VP1944	excinuclease ABC, subunit C	-0.192863	1	-0.296768	0.585806
	VP1945	transcriptional regulator, LuxR family	-0.0249673	1	0.0202701	0.999277
	VP1946	DNA polymerase II	-0.177844	1	-0.184797	0.999277
	VP1947	hypothetical protein	0.0149066	1	0.191956	0.989289
	VP1948	elongation factor P family protein	-0.471102	1	-0.273544	0.782916
	VP1949	hypothetical protein	-0.528148	1	-0.324421	0.868306
	VP1951	pseudouridine synthase family 1 protein	0.165456	1	0.166986	0.999277
	VP1952	hypothetical protein	0.014369	1	-0.301871	0.999277
	VP1953	putative translation factor	0.0579415	1	0.290591	0.662895
	VP1954	putative metal-dependent phosphoesterase YciV	-0.0880523	1	0.258503	0.921674
	VP1955	Trp operon leader peptide	-0.36358	1	0.30392	0.999277
	VP1956	anthranilate synthase, alpha subunit	-0.279218	1	0.061378	0.999277
	VP1957	anthranilate synthase, beta subunit	-0.374868	1	-0.147376	0.999277
	VP1958	anthranilate phosphoribosyltransferase	-0.439896	1	0.116706	0.999277
	VP1959	indole-3-glycerol phosphate synthase IgpS/phosphoribosylanthranilate isomerase TrpF	-0.124812	1	0.0738085	0.999277
	VP1960	tryptophan synthase, beta subunit	-0.242949	1	0.0353067	0.999277
	VP1961	tryptophan synthase, alpha subunit	-0.00898377	1	0.00883448	0.999277
	VP1962	putative transcriptional regulator	-0.423674	1	-0.171593	0.999277
	VP1964	putative long-chain-fatty-acid-CoA ligase	-0.321438	1	0.249294	0.999277
	VP1965	hypothetical protein	-0.0198609	1	0.248045	NA
	VP1966	proton/glutamate symporter	0.440068	1	0.569135	0.115746
	VP1967	putative homoserine lactone synthase VanM	-0.508043	1	-0.388964	0.338651
	VP1968	sensor protein LuxN	-0.20403	1	-0.213514	0.919102
	VP1969	hypothetical protein	-0.0806366	1	-0.355531	0.915539
	VP1970	intracellular sepatation protein A	0.243482	1	0.0493077	0.999277
	VP1971	putative acyl-CoA hydrolase	0.0559179	1	0.253111	0.986842
	VP1972	conserved hypothetical protein	0.2564	1	0.16521	0.999277
	VP1973	conserved hypothetical protein	0.146161	1	0.0611437	0.999277
	VP1974	5-methyltetrahydropteroyltriglutamate-homocysteine methyltransferase	-0.0702715	1	0.086132	0.999277
	VP1975	hypothetical protein	2.2675	1	1.10607	0.999277
	VP1976	transcriptional activator MetR	0.039886	1	0.219164	0.999277
	VP1977	hypothetical protein	-0.30913	1	0.21287	0.999277
	VP1978	conserved hypothetical protein	-0.0866283	1	-0.23109	0.999277
	VP1979	conserved hypothetical protein	-0.40933	1	-0.0504878	0.999277
	VP1980	putative Fe-S oxidoreductase family 2	0.428001	1	-0.346871	0.882125
	VP1981	putative methyl-accepting chemotaxis protein	0.0202892	1	0.6389	0.695901
	VP1983	putaive two-component response regulator	-0.0666784	1	0.217773	0.950786
	VP1984	putative two-component sensor	-0.126442	1	-0.105312	0.999277
	VP1985	hypothetical protein	-0.455139	1	-0.521762	0.736265
	VP1986	hypothetical protein	-0.217707	1	-0.551881	0.719809
	VP1987	hypothetical protein	-0.260845	1	0.0454708	0.999277
	VP1988	putative transcriptional regulator, LysR family	0.44359	1	0.141989	0.999277
	VP1989	putative secretion protein	0.55787	1	-1.1207	0.722643
	VP1990	hypothetical protein	-0.0840336	1	0.593167	0.991031
	VP1991	5-methyltetrahydropteroyltriglutamate-homocysteine methyltransferase	-0.5916	1	0.028528	0.999277
	VP1992	hypothetical protein	-0.774218	1	-0.139953	0.999277
	VP1993	putative transcriptional regulator protein	-0.158565	1	0.0535715	0.999277
	VP1994	putative isochorismatase-related protein	0.734935	1	0.25809	0.999277
	VP1995	ABC transporter, ATP-binding protein	-0.20899	1	0.112636	0.999277
	VP1996	conserved hypothetical protein	0.0754201	1	0.0540136	0.999277
	VP1997	conserved hypothetical protein	-0.125748	1	0.0515665	0.999277
	VP1998	putative outer membrane protein TolC	0.141055	1	0.0613534	0.999277
	VP1999	conserved hypothetical protein	0.191625	1	0.0451219	0.999277
	VP2000	putative ribosomal-protein-alanine N-acetyltransferase	0.400962	1	0.714329	0.993624
	VP2001	conserved hypothetical protein	-0.624858	1	-0.107598	0.999277
	VP2002	hypothetical protein	0.0664842	1	-0.128949	0.999277
	VP2003	hypothetical protein	0.483843	1	0.231033	0.999277
	VP2004	hypothetical protein	3.90255	5.78173e-08	1.22267	0.185111
	VP2005	putative thioredoxin	-0.194337	1	0.262752	0.999277
	VP2006	putative suppressor for copper-sensitivity B precursor	0.0465057	1	0.0133493	0.999277
	VP2007	putative membrane protein, suppressor for copper-sensitivity A	0.429366	1	0.0879961	0.999277
	VP2008	transcriptional regulator, LysR family	0.0467556	1	0.000795815	0.999599
	VP2009	putative tetrathionate reductase complex: response regulator	0.442188	1	0.18685	0.999277
	VP2010	putative tetrathionate reductase complex: sensory transduction histidine kinase	-0.446007	1	0.162622	0.999277
	VP2011	tetrathionate reductase, subunit B	-0.277602	1	-0.604936	0.999277
	VP2012	hypothetical protein	0.186149	1	-0.592713	0.999277
	VP2013	putative tetrathionate reductase complex, subunit C	-0.538631	1	-0.326516	0.999277
	VP2014	putative tetrathionate reductase, subunit A	-0.141494	1	-0.206462	0.999277
	VP2015	putative cytochrome c	0.542255	1	0.321685	0.662895
	VP2016	hypothetical protein	0.339365	1	0.284948	0.885257
	VP2017	paraquat-inducible protein A	-0.00964125	1	-0.0443448	0.999277
	VP2018	paraquat-inducible protein B	-0.0688085	1	-0.178905	0.999277
	VP2019	conserved hypothetical protein	0.200851	1	0.0135468	0.999277
	VP2020	conserved hypothetical protein	2.30929	1.50282e-05	-0.621374	0.10402
	VP2021	conserved hypothetical protein	2.03457	0.14148	-0.603932	0.663053
	VP2022	putative glycosyl transferase family protein	2.54949	0.000418757	-0.652769	0.602639
	VP2023	nucleotide sugar epimerase	2.51131	2.24072e-07	-0.828015	0.177313
	VP2024	hypothetical protein	0.465024	1	-0.731823	0.997085
	VP2025	hypothetical protein	-0.422014	1	0.598615	0.657699
	VP2026	orotidine 5'-phosphate decarboxylase	0.103354	1	-0.0525738	0.999277
	VP2027	putative heat shock protein	-0.366972	1	-0.137394	0.999277
	VP2028	conserved hypothetical protein	0.145922	1	-0.13046	0.999277
	VP2029	integration host factor, beta subunit	0.245367	1	0.213639	0.999277
	VP2030	ribosomal protein S1	-0.162583	1	-0.19313	0.999277
	VP2031	cytidylate kinase	-0.138785	1	-0.01967	0.999277
	VP2032	sohB protein, peptidase U7 family	0.246644	1	0.14761	0.999277
	VP2033	oxidoreductase, short-chain dehydrogenase/reductase family	-0.0579799	1	0.195119	0.947239
	VP2034	hypothetical protein	0.429767	1	-0.0651046	0.999277
	VP2035	hypothetical protein	0.373079	1	0.0289535	0.999277
	VP2036	putative DNA polymerase III alpha chain	0.341517	1	0.110682	0.999277
	VP2037	chemotaxis protein CheV	0.195441	1	0.388758	0.243564
	VP2038	transcriptional regulator, ROK family	-0.0857771	1	0.170397	0.969685
	VP2039	pyruvate kinase II	-0.209866	1	0.123972	0.999277
	VP2040	conserved hypothetical protein	-0.14819	1	0.428023	0.812361
	VP2041	hypothetical protein	-0.435647	1	-0.45654	0.999277
	VP2042	hypothetical protein	-0.0082565	1	-0.305935	0.859121
	VP2043	sodium-dependent transporter	0.122796	1	0.364487	0.864505
	VP2044	hypothetical protein	-0.116597	1	-0.0588904	0.999277
	VP2045	hypothetical protein	0.502615	1	NA	NA
	VP2046	PTS system, glucose-specific IIBC component	-0.55623	1	0.0850764	0.999277
	VP2047	putative deoxyribonuclease	-0.209419	1	-0.109388	0.999277
	VP2048	DNA polymerase III, delta prime subunit	-0.434317	1	-0.0418347	0.999277
	VP2049	thymidylate kinase	-0.303027	1	-0.139948	0.999277
	VP2050	conserved hypothetical protein	-0.118506	1	-0.21642	0.979729
	VP2051	4-amino-4-deoxychorismate lyase	-0.132847	1	0.123478	0.999277
	VP2052	3-oxoacyl-(acyl-carrier-protein) synthase II	0.24567	1	-0.0678302	0.999277
	VP2053	acyl carrier protein	0.182461	1	-0.0330557	0.999277
	VP2054	3-oxoacyl-(acyl-carrier-protein) reductase	0.123599	1	-0.161307	0.999277
	VP2055	malonyl Coa-acyl carrier protein transacylase	0.129761	1	-0.188807	0.986842
	VP2056	3-oxoacyl-(acyl-carrier-protein) synthase III	-0.16461	1	-0.0574695	0.999277
	VP2057	fatty acid/phospholipid synthesis protein PlsX	0.0805778	1	-0.139536	0.999277
	VP2058	ribosomal protein L32	0.109448	1	-0.136402	0.999277
	VP2059	conserved hypothetical protein	0.155794	1	-0.00024554	0.999928
	VP2060	Maf/YceF/YhdE family protein	-0.154577	1	-0.198941	0.999277
[truncated: 2,705 more rows]

## Sheet: Comparison with dHNS (HNS side)
	Log2FC cut off X < -1.5 & X > 1.5 and P-value < 0.05
			WT vs Δhns		WT vs ΔtsrA
	Locus tag	Protein	Log2FC	padj	Log2FC	padj	Gene cluster function
	VP0001	MioC protein	-0.268142	1	-0.271314	0.79018
	VP0002	thiophene and furan oxidation protein ThdF	-0.0719686	1	0.0535072	0.999277
	VP0003	inner membrane protein, 60 kDa	-0.422481	1	-0.248022	0.921674
	VP0004	ribonuclease P protein component	-0.555425	1	-0.331435	0.74762
	VP0005	ribosomal protein L34	-0.322068	1	-0.353944	0.999277
	VP0006	amino acid ABC transporter, ATP-binding protein	-0.212086	1	0.254303	0.885788
	VP0007	amino acid ABC transproter, permease protein	0.146528	1	0.188994	0.999277
	VP0008	amino acid ABC transporter, periplasmic amino acid-binding portion	0.404965	1	0.401595	0.734784
	VP0009	hypothetical protein	-1.65936	1	NA	NA
	VP0010	hypothetical protein	-0.444371	1	0.613869	0.999277
	VP0011	chromosomal DNA replication initiator DnaA	-0.215573	1	-0.149776	0.999277
	VP0012	DNA polymerase III, beta chain	-0.310868	1	-0.054143	0.999277
	VP0013	RecF protein	-0.228219	1	-0.0386485	0.999277
	VP0014	DNA gyrase, subunit B	-0.260737	1	-0.0344446	0.999277
	VP0015	hypothetical protein	-1.08664	1	-0.885284	0.999277
	VP0016	hypothetical protein	-0.251024	1	-0.168548	0.999277
	VP0017	hypothetical protein	-0.738294	1	NA	NA
	VP0018	16 kDa heat shock protein A	1.77161	1	0.995625	0.0961453
	VP0019	valine-pyruvate aminotransferase	0.126432	1	0.14706	0.999277
	VP0020	alpha-amylase	-0.873237	1	-0.147303	0.999277
	VP0021	glycyl-tRNA synthetase, beta chain	-0.0225284	1	-0.112077	0.999277
	VP0022	glycyl-tRNA synthetase, alpha chain	-0.0578434	1	-0.151528	0.999277
	VP0023	conserved hypothetical protein	-0.419307	1	-0.102521	0.999277
	VP0024	NADH dehydrogenase subunit II-related protein	0.0792751	1	0.0655228	0.999277
	VP0025	conserved hypothetical protein	0.241143	1	-0.00942801	0.999277
	VP0026	hypothetical protein	-0.635447	1	0.413102	0.928477
	VP0027	putative transcriptional regulator, LysR family	0.123356	1	0.214835	0.970579
	VP0028	zinc-binding alcohol dehydrogenase	-0.019394	1	-0.104751	0.999277
	VP0029	fatty oxidation complex, beta subunit	-1.21266	0.832882	0.837824	0.280321
	VP0030	fatty oxidation complex, alpha subunit	-0.887611	1	0.954063	0.0885941
	VP0031	conserved hypothetical protein	-0.343219	1	-0.174497	0.999277
	VP0032	potassium uptake protein TrkH	-0.650336	1	-0.148574	0.999277
	VP0033	protoporphyrinogen oxidase	-0.601701	1	-0.25917	0.991031
	VP0034	transcriptional activator IlvY	-0.217294	1	-0.184824	0.999277
	VP0035	ketol-acid reductoisomerase	-0.253171	1	-0.101346	0.999277
	VP0036	conserved hypothetical protein	0.0412503	1	-0.0437983	0.999277
	VP0037	hypothetical protein	0.691413	1	NA	NA
	VP0038	putative multidrug resistance protein	-0.265483	1	0.109927	0.999277
	VP0039	conserved hypothetical protein	-0.251266	1	0.0943016	0.999277
	VP0040	transcriptional regulator, TetR family	0.0611712	1	0.050225	0.999277
	VP0041	ATP-dependent DNA helicase Rep	-0.128137	1	-0.105919	0.999277
	VP0042	cytochrome c5	-0.202677	1	-0.0282178	0.999277
	VP0043	hypothetical protein	0.257433	1	1.11998	NA
	VP0044	hypothetical protein	0.0169792	1	0.024659	0.999277
	VP0045	hypothetical protein	-1.13333	1	-0.20096	0.999277
	VP0046	hypothetical protein	0.822456	1	0.825842	0.673166
	VP0047	peptide ABC transporter, ATP-binding protein	-0.248231	1	0.607047	0.162494
	VP0048	peptide ABC transporter, periplasmic peptide-binding protein	-0.290594	1	0.771539	0.160161
	VP0049	peptide ABC transporter, permease protein	-0.24458	1	0.955786	0.149029
	VP0050	peptide ABC transporter, permease protein	-0.35807	1	0.960631	0.0672354
	VP0051	hypothetical protein	-2.86944	9.69511e-07	-1.55217	6.68299e-15
	VP0053	hypothetical protein	-0.279552	1	0.0641497	0.999277
	VP0054	hypothetical protein	-0.826433	1	-0.237532	0.999277
	VP0055	putative RNA polymerase ECF-type sigma factor	-0.555422	1	-0.129145	0.999277
	VP0056	hypothetical protein	-0.435031	1	-0.222236	0.991031
	VP0057	hypothetical protein	-0.00996352	1	0.000580144	0.999928
	VP0058	gluconate utilization system Gnt-I transcriptional repressor	-0.578149	1	-0.376874	0.400352
	VP0059	putative transcriptional regulator, LysR family	-0.628548	1	-0.362672	0.751107
	VP0060	putative multidrug transmembrane resistance signal peptide protein	0.780893	1	-0.0250677	0.999277
	VP0061	putative multidrug transmembrane resistance signal peptide protein	0.765117	1	0.226528	0.999277
	VP0062	phosphogluconate dehydratase	-0.162222	1	0.126911	0.999277
	VP0063	thermoresistant gluconokinase	0.387351	1	0.188287	0.999277
	VP0064	putative gluconate permease	0.16302	1	0.30594	0.935466
	VP0065	4-hydroxy-2-oxoglutarate aldolase/2-deydro-3-deoxyphosphogluconate aldolase	0.159376	1	0.23433	0.991031
	VP0066	xanthosine phosphorylase	-0.0937017	1	-0.344635	0.981455
	VP0067	putative LysR-family regulatory protein	0.134269	1	0.554688	0.679871
	VP0068	glutathione reductase	0.0722037	1	0.15187	0.999277
	VP0069	conserved hypothetical protein	-0.202658	1	-0.172173	0.986842
	VP0070	oligopeptidase A	0.670725	1	0.62883	0.704271
	VP0071	sensory box/GGDEF family protein	-0.244518	1	0.128297	0.999277
	VP0072	transcriptional regulator AsnC	-0.37153	1	0.00225934	0.999277
	VP0073	conserved hypothetical protein	-0.0990767	1	0.108509	0.999277
	VP0074	hypothetical protein	0.132066	1	0.208923	0.999277
	VP0075	MadN protein	-0.178394	1	-0.068716	0.999277
	VP0076	universal stress protein A	0.109149	1	0.397307	0.938797
	VP0077	ferritin	0.0725888	1	0.0998128	0.999277
	VP0078	conserved hypothetical protein	-0.325379	1	0.0802045	0.999277
	VP0079	conserved hypothetical protein	-0.371621	1	-0.255492	0.999277
	VP0080	putative sigma-54 interacting response regulator transcription regulator protein	2.68515	4.9494e-06	-0.396282	0.840078
	VP0081	putative hyperosmotically inducible periplasmic protein	2.52358	0.75816	0.111557	0.999277
	VP0082	putative transmembrane protein	3.51661	0.683574	0.173552	0.999277
	VP0083	hypothetical protein	3.99291	0.0431508	-0.850144	0.999277
	VP0084	hypothetical protein	3.44503	0.0583025	-0.090431	0.999277
	VP0085	hypothetical protein	1.6749	0.253519	0.0561766	0.999277
	VP0086	hypothetical protein	2.3732	0.347815	-1.09205	0.518591
	VP0087	hypothetical protein	-0.202955	1	-0.760041	0.814589
	VP0088	hypothetical protein	2.66562	0.102264	-0.900566	0.999277
	VP0089	hypothetical protein	0.839472	1	0.446572	0.999277
	VP0090	hypothetical protein	1.0037	1	-0.796753	NA
	VP0091	putative permease protein	-0.174694	1	-0.104054	0.999277
	VP0092	hypothetical protein	-0.306396	1	-0.0682596	0.999277
	VP0093	conserved hypothetical protein	-0.0593776	1	0.118027	0.999277
	VP0094	conserved hypothetical protein	0.319246	1	0.343336	0.817612
	VP0095	ubiquinone/menaquinone biosynthesis methlytransferase UbiE	0.0450895	1	-0.146287	0.999277
	VP0096	conserved hypothetical protein	-0.0229905	1	-0.0226297	0.999277
	VP0097	putative ubiquinone biosynthesis protein AarF	-0.0400454	1	-0.0119688	0.999277
	VP0098	TatA protein	0.0777927	1	0.0849697	0.999277
	VP0099	conserved hypothetical protein	0.0347501	1	0.13847	0.999277
	VP0100	conserved hypothetical protein	0.0351556	1	-0.023682	0.999277
	VP0101	hypothetical protein	0.285682	1	-0.434317	0.999277
	VP0102	hypothetical protein	-0.956104	1	0.220237	0.999277
	VP0103	conserved hypothetical protein	-0.158705	1	-0.131351	0.999277
	VP0104	delta-aminolevulinic acid dehydratase	-0.234738	1	0.508454	0.10679
	VP0105	conserved hypothetical protein	-0.175298	1	-0.07919	0.999277
	VP0106	hypothetical protein	0.113577	1	NA	NA
	VP0107	DNA polymerase I	-0.128522	1	-0.15274	0.999277
	VP0108	hypothetical protein	-2.90512	1	NA	NA
	VP0109	conserved hypothetical protein	0.0434873	1	0.0502976	0.999277
	VP0110	cytochrome c4	-0.228655	1	0.245843	0.997085
	VP0111	hypothetical protein	2.16368	1	NA	NA
	VP0112	methyltransferase-related protein	-0.429911	1	-0.115289	0.999277
	VP0113	conserved hypothetical protein	-0.479961	1	-0.0487724	0.999277
	VP0114	conserved hypothetical protein	-0.460537	1	-0.247314	0.983074
	VP0115	oxygen-independent coproporphyrinogen III oxidase	-0.18897	1	-0.135555	0.999277
	VP0116	adenosine deaminase	0.162241	1	0.0840584	0.999277
	VP0117	GGDEF family protein	0.737261	0.563767	0.275947	0.814589
	VP0118	nitrogen regulation protein	-0.20729	1	-0.063949	0.999277
	VP0119	nitrogen regulation protein	0.00418981	1	-0.122239	0.999277
	VP0120	hypothetical protein	-1.24912	1	0.204685	0.999277
	VP0121	glutamate-ammonia ligase	-0.217785	1	0.177123	0.999277
	VP0122	BipA protein	-0.317276	1	-0.256049	0.999277
	VP0123	hypothetical protein	-0.543744	1	-0.332246	0.999277
	VP0124	hypothetical protein	-0.205008	1	-0.198173	0.99384
	VP0125	ribonuclease BN	0.147558	1	0.277275	0.865828
	VP0126	conserved hypothetical protein	-0.120667	1	0.0728444	0.999277
	VP0127	conserved hypothetical protein	-0.130001	1	0.154761	0.999277
	VP0128	hypothetical protein	0.0818124	1	0.0104777	0.999277
	VP0129	phosphoenolpyruvate carboxykinase	-0.787275	0.454351	-0.192982	0.999277
	VP0130	conserved hypothetical protein	0.451784	1	-0.0136686	0.999277
	VP0131	conserved hypothetical protein	-0.458006	1	0.158332	0.999277
	VP0132	general secretion pathway protein C	-0.0229279	1	0.035273	0.999277
	VP0133	general secretion pathway protein D precursor	-0.428831	1	0.0287703	0.999277
	VP0134	general secretion pathway protein E	-0.467597	1	0.0636993	0.999277
	VP0135	general secretion pathway protein F	-0.264611	1	0.0487678	0.999277
	VP0136	general secretion pathway protein G	-0.15748	1	0.170323	0.999277
	VP0137	general secretion pathway protein H	-0.458992	1	0.0339526	0.999277
	VP0138	general secretion pathway protein I	-1.05894	1	-0.0462493	0.999277
	VP0139	general secretion pathway protein J	-0.454837	1	0.024149	0.999277
	VP0140	general secretion pathway protein K	-0.572732	1	0.0145408	0.999277
	VP0141	general secretion pathway protein L	-0.366494	1	0.115	0.999277
	VP0142	general secretion pathway protein M	-0.449795	1	0.180821	0.999277
	VP0143	general secretion pathway protein N	-0.107373	1	0.189071	0.999277
	VP0144	CysQ protein	-0.0547821	1	-0.0833142	0.999277
	VP0145	MutT/nudix family protein	0.0747448	1	-0.280017	0.932269
	VP0146	conserved hypothetical protein	0.182808	1	0.134503	0.999277
	VP0147	ComF-related protein	-0.299792	1	0.00698075	0.999277
	VP0148	BioH protein	-0.13181	1	-0.0071988	0.999277
	VP0149	hypothetical protein	-0.383565	1	0.0338887	0.999277
	VP0150	conserved hypothetical protein	-0.120697	1	0.260813	0.999277
	VP0151	hypothetical protein	0.11968	1	-0.0339504	0.999277
	VP0152	transcription elongation factor GreB	-0.0752954	1	-0.088156	0.999277
	VP0153	putative exported protein	-0.0850502	1	-0.0732913	0.999277
	VP0154	transcriptional regulator OmpR	-0.0729089	1	0.0455781	0.999277
	VP0155	osmolarity sensor protein EnvZ	-0.226157	1	-0.0540847	0.999277
	VP0156	xanthine/uracil permease family protein	-1.41088	1	-0.737376	0.20066
	VP0157	ATP-dependent DNA helicase RecG	-0.0857223	1	-0.0337778	0.999277
	VP0158	tRNA methyltransferase	-0.582	1	-0.717961	0.491282
	VP0159	guanosine-3',5'-bis(diphosphate) 3'-pyrophosphohydrolase	-0.0298816	1	-0.124994	0.999277
	VP0160	DNA-directed RNA polymerase, omega subunit	0.091118	1	0.0280094	0.999277
	VP0161	guanylate kinase	-0.349434	1	-0.320236	0.959466
	VP0162	hypothetical protein	-0.202622	1	0.301813	0.903137
	VP0163	putative TonB2 protein	-0.486099	1	0.651547	0.814589
	VP0164	TonB system transport protein ExbD2	-0.627662	1	0.883645	0.657699
	VP0165	TonB system transport protein ExbB2	-0.686052	1	0.880407	0.657699
	VP0166	putative TolR	-0.238043	1	0.527335	0.670221
	VP0167	hypothetical protein	-0.00123359	1	0.661859	0.600913
	VP0168	hypothetical protein	-0.316878	1	0.3792	0.844916
	VP0170	putative transmembrane ABC transporter protein	0.0549473	1	0.57319	0.814589
	VP0171	putative peptide ABC transporter, permease protein	-0.038657	1	0.242139	0.99261
	VP0172	putative binding protein component of ABC transporter	-0.173618	1	0.210683	0.999277
	VP0173	oligopeptide ABC transporter, ATP-binding protein	-0.207782	1	0.338183	0.960081
	VP0174	oligopeptide ABC transporter, ATP-binding protein	-0.0977922	1	0.0602834	0.999277
	VP0175	hypothetical protein	-0.386883	1	-0.221764	0.991031
	VP0176	putative alpha helix protein	-0.235447	1	-0.0685417	0.999277
	VP0177	ribonuclease PH	-0.34282	1	-0.0642897	0.999277
	VP0178	orotate phosphoribosyltransferase	-0.514034	1	-0.510601	0.661792
	VP0179	lipid A biosynthesis lauroyl acyltransferase	-0.186267	1	-0.131594	0.999277
	VP0180	transcriptional regulator, TetR family	-0.101878	1	-0.182755	0.991031
	VP0181	DNA/pantothenate metabolism flavoprotein	-0.0289168	1	-0.00609766	0.999277
	VP0182	hypothetical protein	-0.351116	1	-0.200214	0.999277
	VP0183	methyl-accepting chemotaxis protein	-0.436629	1	0.0246479	0.999277
	VP0184	DNA repair protein RadC	-0.268007	1	-0.573983	0.715775
	VP0185	ribosomal protein L28	-0.00259102	1	-0.0353387	0.999277
	VP0186	ribosomal protein L33	-0.229007	1	0.195535	0.999277
	VP0187	putative Dca	-0.314725	1	-0.227066	0.99261
	VP0188	hypothetical protein	-0.173015	1	-0.0371732	0.999277
	VP0189	formamidopyrimidine-DNA glycosylase	-0.119656	1	-0.0249948	0.999277
	VP0190	lipopolysaccharide core biosynthesis protein KdtB	-0.0660213	1	-0.0599606	0.999277
	VP0191	putative lipopolysaccharide A protein	-0.050206	1	0.00252808	0.999277
	VP0192	hypothetical protein	-0.428841	1	-0.147508	0.999277
	VP0193	putative lipopolysaccharide biosynthesis glycosyltransferase	-0.545938	1	-0.375421	0.352037
	VP0194	putative lipopolysaccharide biosynthesis protein	-0.287176	1	-0.189604	0.982026
	VP0195	diacylglycerol kinase	-0.235543	1	0.0279603	0.999277
	VP0196	conserved hypothetical protein	-0.385341	1	-0.214729	0.99261
	VP0197	putative capsular polysaccharide biosynthesis protein D	-0.0981877	1	-0.0735349	0.999277
	VP0198	putative aminotransferase	-0.157	1	-0.0926804	0.999277
	VP0199	putative NeuC	-0.101791	1	-0.0889475	0.999277
	VP0200	putative N-acetylneuraminic acid synthetase	0.00168048	1	-0.0507915	0.999277
	VP0201	putative acetyltransferase	0.100781	1	0.102878	0.999277
	VP0202	putative sugar-phosphate nucleotide transferase	-0.0848037	1	-0.0277043	0.999277
	VP0203	putative CMP-N-acetlyneuraminic acid synthetase	0.0193848	1	0.023474	0.999277
	VP0204	putative 3-chlorobenzoate-3,4-dioxygenase dyhydrogenase related protein	0.0738384	1	0.0469638	0.999277
	VP0205	putative glutamate-1-semialdehyde 2,1-aminomutase	-0.0310723	1	-0.0631267	0.999277
	VP0206	putative amidohydrolase	-0.0840666	1	0.0170535	0.999277
	VP0207	putative oxidoreductase (flagellin modification)	-0.222295	1	0.00304422	0.999277
	VP0208	putative integral membrane protein	0.474856	1	0.0778759	0.999277
	VP0209	putative citrate synthase	0.671292	1	0.0149841	0.999277
	VP0210	putative Lex2B	0.342632	1	-0.24733	0.990337
	VP0211	KDO transferase	-0.185658	1	-0.220073	0.895195
	VP0212	ADP-heptose-LPS heptosyltransferase II	0.0242652	1	-0.0965035	0.999277
	VP0213	putative lipid A biosynthesis (kdo)2-(lauroyl)-lipid IVA acyltransferase	0.068336	1	-0.135738	0.999277
	VP0214	ADP glyceromanno-heptose 6-epimerase GmhD	-0.162023	1	-0.202881	0.991031
	VP0215	putative OtnG protein	-0.682976	1	-0.279247	0.814589
	VP0216	hypothetical protein	-0.397967	1	-0.495331	0.379955
	VP0217	putative regulator	-0.786271	1	-0.486939	0.0643417
	VP0218	hypothetical protein	0.258243	1	-0.231431	0.999277
	VP0219	conserved hypothetical protein	0.0763192	1	-0.104233	0.999277
	VP0220	OtnA protein	-0.0585852	1	-0.149376	0.999277
	VP0221	OtnB protein	-0.15528	1	-0.219819	0.806795
	VP0222	dTDP-D-glucose 4,6-dehydratase	-0.449175	1	-0.223772	0.870082
	VP0223	D-glucose-1-phosphate thymidylyltransferase	-0.366603	1	-0.218415	0.938797
	VP0224	putative dTDP-4-dehydrorhamnose reductase	-0.359214	1	-0.358395	0.753159
	VP0225	putative capsular polysaccharide biosynthesis protein CapF	0.390664	1	-0.0298433	0.999277
	VP0226	putative rhamnosyl transferase	0.847188	1	0.0332979	0.999277
	VP0227	hypothetical protein	1.0284	1	0.0114328	0.999277
	VP0228	putative integral membrane protein	1.24856	1	0.235901	0.999277
	VP0229	dTDP-4-dehydrorhamnose 3,5-epimerase	1.58748	1	0.28318	0.982026
	VP0230	putative glycosyltransferase	1.63151	1	0.284168	0.770069
	VP0231	putative UDP-galactose phosphate transferase	1.34871	1	0.282274	0.772128
	VP0232	putative carbamoylphosphate synthase large subunit, short form	1.35969	0.00165202	0.244352	0.857668
	VP0233	hypothetical protein	1.16345	1	0.25885	0.875615
	VP0234	pilin glycosylation protein	1.30992	1	0.221812	0.982026
	VP0235	putative epimerase/dehydratase	0.593442	0.971787	-0.0141257	0.999277
	VP0236	nucleotide sugar dehydrogenase	0.363767	1	0.0185912	0.999277
	VP0237	UTP-glucose-1-phosphate uridylyltransferase	-0.311803	1	-0.371514	0.518591
	VP0238	conserved hypothetical protein	-0.257019	1	0.134913	0.999277
	VP0239	triosephosphate isomerase	-0.0901152	1	-0.0949644	0.999277
	VP0240	putative 5-carboxymethyl-2-hydroxymuconate delta isomerase	-0.53818	1	-0.0642257	0.999277
	VP0241	conserved hypothetical protein	-0.24802	1	-0.145188	0.999277
	VP0242	conserved hypothetical protein	-0.46324	1	-0.209585	0.999277
	VP0243	conserved hypothetical protein	0.0979108	1	0.194541	0.979729
	VP0244	GlpX protein	-0.373025	1	-0.31211	0.704271
	VP0245	hypothetical protein	0.287335	1	-0.458047	0.896153
	VP0246	conserved hypothetical protein	0.171688	1	-0.0860145	0.999277
	VP0247	S-adenosylmethionine:2-demethylmenaquinone methyltransferase	0.163935	1	0.178218	0.999277
	VP0248	1,4-dihydroxy-2-naphthoate octaprenyltransferase	-0.285181	1	-0.0804286	0.999277
	VP0249	protease HslVU, ATPase subunit HslU	0.171259	1	0.0866683	0.999277
	VP0250	protease HslVU, subunit HslV	0.487327	1	0.285372	0.999277
	VP0251	putative cell division protein FtsN	-0.204999	1	0.058872	0.999277
	VP0252	transcriptional repressor, LacI family	-0.341327	1	0.266199	0.843647
	VP0253	primosomal protein N'	-0.466747	1	-0.250201	0.679871
	VP0254	hypothetical protein	0.956239	1	-0.0203082	0.999277
	VP0255	ribosomal protein L31	-0.0110397	1	-0.0926185	0.999277
	VP0256	ribosomal protein S10	-0.118589	1	-0.082893	0.999277
	VP0257	ribosomal protein L3	-0.021366	1	0.0434605	0.999277
	VP0258	ribosomal protein L4	-0.0596899	1	-0.119719	0.999277
	VP0259	ribosomal protein L23	-0.395323	1	0.0130737	0.999277
	VP0260	ribosomal protein L2	-0.0360337	1	-0.0996096	0.999277
	VP0261	ribosomal protein S19	-0.226497	1	-0.0237223	0.999277
	VP0262	ribosomal protein L22	-0.0841047	1	-0.0373516	0.999277
	VP0263	ribosomal protein S3	0.0653283	1	-0.0273685	0.999277
	VP0264	ribosomal protein L16	0.129923	1	-0.00255083	0.999277
	VP0265	ribosomal protein L29	0.0590447	1	0.0202132	0.999277
	VP0266	ribosomal protein S17	0.176841	1	-0.1555	0.999277
	VP0267	ribosomal protein L14	-0.0731276	1	-0.0979352	0.999277
	VP0268	ribosomal protein L24	-0.0107268	1	-0.169638	0.999277
	VP0269	ribosomal protein L5	-0.0896819	1	-0.107691	0.999277
	VP0270	ribosomal protein S14	-0.0586187	1	-0.117631	0.999277
	VP0271	ribosomal protein S8	-0.114121	1	-0.0513108	0.999277
	VP0272	ribosomal protein L6	-0.0392055	1	-0.086913	0.999277
	VP0273	ribosomal protein L18	-0.116804	1	-0.153017	0.999277
	VP0274	ribosomal protein S5	-0.108131	1	-0.111362	0.999277
	VP0275	ribosomal protein L30	0.104686	1	-0.0564763	0.999277
	VP0276	ribosomal protein L15	-0.0526378	1	-0.00353104	0.999277
	VP0277	preprotein translocase, SecY subunit	-0.122184	1	-0.112562	0.999277
	VP0278	ribosomal protein L36	-0.00488784	1	-0.117336	0.999277
	VP0279	ribosomal protein S13	0.112699	1	-0.0974407	0.999277
	VP0280	ribosomal protein S11	0.133851	1	-0.0573923	0.999277
	VP0281	ribosomal protein S4	0.107731	1	-0.000105038	0.999928
	VP0282	DNA-directed RNA polymerase, alpha subunit	0.168521	1	-0.109213	0.999277
	VP0283	ribosomal protein L17	0.26016	1	-0.109829	0.999277
	VP0284	hypothetical protein	0.391082	1	0.154835	0.999277
	VP0285	peptidyl-prolyl cis-trans isomerase, FKBP-type	-0.716729	1	-0.491696	0.649991
	VP0286	conserved hypothetical protein	-0.202906	1	-0.213295	0.954753
	VP0287	ElaA protein	0.411676	1	0.458993	0.753824
	VP0288	ATP-dependent RNA helicase DbpA	-0.405795	1	-0.166121	0.999277
	VP0289	conserved hypothetical protein	-0.0375582	1	-0.201773	0.999277
	VP0290	2',3'-cyclic-nucleotide 2'-phosphodiesterase	-0.539988	1	-0.187392	0.953117
	VP0291	uroporphyrin-III C-methyltransferase	-0.0983627	1	-0.476464	0.782916
	VP0292	sulfate adenylate transferase, subunit 2	-0.323159	1	-0.0547274	0.999277
	VP0293	sulfate adenylate transferase, subunit 1	-0.730228	1	-0.293352	0.999277
	VP0295	putative sodium/sulfate symporter	0.245449	1	-0.225147	0.999277
	VP0296	adenylylsulfate kinase	-0.510621	1	-0.216682	0.999277
	VP0297	conserved hypothetical protein	0.0111552	1	0.121237	0.999277
	VP0298	hypothetical protein	-1.3061	1	NA	NA
	VP0299	conserved hypothetical protein	0.0364736	1	0.313601	0.999277
	VP0300	conserved hypothetical protein	-0.288172	1	-0.0694469	0.999277
	VP0301	ABC transporter, ATP-binding protein	-0.300759	1	0.302476	0.999277
	VP0302	hypothetical protein	-0.127642	1	0.0050475	0.999277
	VP0303	conserved hypothetical protein	-0.354214	1	0.0718514	0.999277
	VP0304	conserved hypothetical protein	-0.0516686	1	0.112996	0.999277
	VP0305	hypothetical protein	0.534381	1	0.120093	0.999277
	VP0306	peptide methionine sulfoxide reductase	0.159526	1	0.328636	0.657699
	VP0307	conserved hypothetical protein	-0.288266	1	-0.0664288	0.999277
	VP0308	conserved hypothetical protein	-0.144337	1	-0.125606	0.999277
	VP0309	conserved hypothetical protein	-0.387177	1	-0.0248985	0.999277
	VP0310	hypothetical protein	-0.16697	1	0.0604939	0.999277
	VP0311	inorganic pyrophosphatase	-0.345633	1	0.0934109	0.999277
	VP0312	hypothetical protein	-0.362127	1	NA	NA
	VP0313	fructose-1,6-bisphosphatase	-0.289397	1	-0.275192	0.756433
	VP0314	UDP-N-acetylmuramate:L-alanyl-gamma-D-glutamyl-meso-diaminopimelate ligase	-0.0466867	1	-0.056664	0.999277
	VP0315	3-octaprenyl-4-hydroxybenzoate carboxy-lyase	-0.289328	1	-0.00925135	0.999277
	VP0316	thiamin ABC transporter, periplasmic thiamin-binding protein	-0.356843	1	0.00282557	0.999277
	VP0317	putative thiamine ABC transporter, permease protein	-0.106478	1	-0.170789	0.999277
	VP0318	putative thiamine ABC transporter, ATP-binding protein	0.427671	1	0.396667	0.580827
	VP0319	conserved hypothetical protein	-0.352583	1	0.0935405	0.999277
	VP0320	conserved hypothetical protein	-0.541124	1	0.248742	0.997085
	VP0321	hypothetical protein	-0.0938111	1	0.0610084	0.999277
	VP0322	hypothetical protein	0.0779211	1	0.900097	NA
	VP0323	immunogenic protein	-0.234304	1	0.239584	0.979729
	VP0324	arginine repressor	0.186078	1	0.155862	0.999277
	VP0325	malate dehydrogenase	-0.682952	1	0.0230825	0.999277
	VP0326	hypothetical protein	-0.633764	1	-0.14433	0.999277
	VP0327	octaprenyl-diphosphate synthase	-0.246549	1	0.0247446	0.999277
	VP0328	ribosomal protein L21	-0.169924	1	0.00894278	0.999277
	VP0329	ribosomal protein L27	-0.210904	1	-0.0646495	0.999277
	VP0330	GTP1/Obg family protein	-0.337225	1	-0.0147847	0.999277
	VP0331	conserved hypothetical protein	-0.461963	1	0.0538316	0.999277
	VP0332	conserved hypothetical protein	-0.398974	1	0.240684	0.999277
	VP0333	dihydrofolate reductase	-0.0612425	1	0.0783706	0.999277
	VP0334	bis(5'-nucleosyl)-tetraphosphatase	-0.386531	1	-0.101115	0.999277
	VP0335	ApaG protein	-0.286904	1	0.037766	0.999277
	VP0336	dimethyladenosine transferase	-0.342035	1	0.0070331	0.999277
	VP0337	pyridoxal phosphate biosynthetic protein PdxA	-0.20159	1	0.0695645	0.999277
	VP0338	survival protein SurA	-0.236982	1	0.0423554	0.999277
	VP0339	organic solvent tolerance protein	-0.144396	1	-0.0348519	0.999277
	VP0340	DnaJ-related protein	-0.34862	1	-0.114998	0.999277
	VP0341	conserved hypothetical protein	0.322149	1	0.0875379	0.999277
	VP0342	3-isopropylmalate dehydratase, small subunit	0.14577	1	0.259368	0.999277
	VP0343	3-isopropylmalate dehydratase, large subunit	0.0979222	1	0.302147	0.997085
	VP0344	3-isopropylmalate dehydrogenase	0.107957	1	0.307619	0.893891
	VP0346	2-isopropylmalate synthase	0.313324	1	0.491144	0.545843
	VP0347	hypothetical protein	-0.322757	1	-0.202169	0.999277
	VP0348	conserved hypothetical protein	-0.125748	1	-0.951375	0.753159
	VP0349	conserved hypothetical protein	-0.538562	1	-0.472181	0.990337
	VP0350	transcriptional regulator, LysR family	-0.609847	1	-0.163951	0.999277
	VP0351	putative long-chain-fatty-acid-CoA ligase	-0.213123	1	0.0228734	0.999277
	VP0352	acetolactate synthase III, large subunit	-0.149346	1	0.103488	0.999277
	VP0353	acetolactate synthase III, small subunit	0.059362	1	0.176351	0.999277
	VP0354	putative sensory box/GGDEF family protein	-0.226559	1	-0.366526	0.763849
	VP0355	putative LuxZ	-0.121842	1	-0.23689	0.973413
	VP0356	pyruvate kinase I	-0.157779	1	-0.0739755	0.999277
	VP0357	hypothetical protein	0.0135226	1	0.0166295	0.999277
	VP0358	transcriptional regulator, DeoR family	-1.64275	1	-0.475037	0.868977
	VP0359	glucosamine-fructose-6-phosphate aminotransferase	-0.680012	1	-0.0832342	0.999277
	VP0360	hypothetical protein	-0.343792	1	-0.0958579	0.999277
	VP0361	putative two component response regulator transcription regulator protein	-0.620093	1	0.203793	0.999277
	VP0362	putative two component sensor protein	-0.532508	1	0.0270318	0.999277
	VP0363	glycerol dehydrogenase GldH	-0.310217	1	0.0470383	0.999277
	VP0364	putative dihydroxyacetone kinase	-0.456315	1	0.145554	0.999277
	VP0365	putative dihydroxyacetone kinase	-0.303503	1	0.01269	0.999277
	VP0366	putative phosphoenolpyruvate-protein phosphotransferase (phosphotransferase system, enzyme I)	-0.273851	1	-0.0610384	0.999277
	VP0367	putative glycerol metabolism operon regulatory protein	-0.693714	1	0.00460842	0.999277
	VP0368	mannitol operon repressor	-0.862953	1	0.575926	0.242582
	VP0369	mannitol-1-phosphate 5-dehydrogenase	-1.29924	1	0.754766	0.0219801
	VP0370	PTS system, mannitol-specific IIABC component	-1.5269	1	1.18771	0.000342521
	VP0371	hypothetical protein	-2.63478	1	0.88919	NA
	VP0372	putative hemolysin	-0.469955	1	-0.511156	0.999277
	VP0373	hypothetical protein	0.169334	1	-0.642068	0.938797
	VP0374	conserved hypothetical protein	-0.506964	1	0.0262042	0.999277
	VP0375	putative lipoprotein	1.29816	0.00497476	-0.00690734	0.999277
	VP0376	hypothetical protein	2.13071	0.000893194	0.305939	0.999277
	VP0377	putative CFA/I fimbrial subunit D	3.59068	0.00848575	1.52909	7.15248e-05
	VP0378	hypothetical protein	1.54614	1	0.980218	0.704271
	VP0379	putative ABC transporter substrate binding protein	0.244205	1	0.026144	0.999277
	VP0380	putative integrase	-0.239253	1	-0.099929	0.999277
	VP0381	hypothetical protein	0.462754	1	1.0469	0.979729
	VP0382	hypothetical protein	0.00641871	1	-0.136154	0.999277
	VP0383	hypothetical protein	0.7363	1	-0.176611	0.999277
	VP0384	hypothetical protein	6.08175	7.38529e-06	1.53621	0.00095222
	VP0385	hypothetical protein	-1.41472	1	0.563925	0.999277
	VP0386	putative inner membrane protein	-0.599544	1	-0.210483	0.946582
	VP0387	putative HsdS polypeptide, part of CfrA family	-0.266321	1	-0.269308	0.773059
	VP0388	type I restriction enzyme M protein	-0.136016	1	-0.237985	0.770017
	VP0389	hypothetical protein	-0.202918	1	0.218179	0.999277
	VP0390	hypothetical protein	2.06517	1	-1.31936	NA
	VP0391	hypothetical protein	1.99119	1	NA	NA
	VP0392	hypothetical protein	-0.117677	1	-0.0696516	0.999277
	VP0393	hypothetical protein	-0.860926	0.900699	-0.287021	0.916625
	VP0394	haemagglutinin associated protein	-0.93159	1	-0.413766	0.580827
	VP0395	type I restriction enzyme R protein	0.199866	1	-0.194553	0.991031
	VP0396	hypothetical protein	4.44419	4.73524e-07	0.670393	0.704271
	VP0397	hypothetical protein	5.56092	0.000652153	2.6169	0.408314
	VP0398	hypothetical protein	-0.178589	1	-0.16659	0.999277
	VP0399	putative transcriptional regulator	0.626238	1	0.896167	NA
	VP0400	putative transmembrane protein	-0.742742	1	-0.197243	0.999277
	VP0401	hypothetical protein	-0.253813	1	-0.112371	0.999277
	VP0402	putative Y4mE	0.0318021	1	0.064962	0.999277
	VP0403	hypothetical protein	-0.0968085	1	0.16954	0.999277
	VP0404	RNA polymerase sigma factor RpoD	0.244466	1	-0.108369	0.999277
	VP0405	DNA primase	-0.348568	1	-0.0840888	0.999277
	VP0406	conserved hypothetical protein	-0.0969865	1	-0.03026	0.999277
	VP0407	ribosomal protein S21	-0.24503	1	-0.126196	0.999277
	VP0408	O-sialoglycoprotein endopeptidase	-0.230971	1	-0.141046	0.999277
	VP0409	putative beta-ketoadipate enol-lactone hydrolase	-0.0672372	1	0.0153821	0.999277
	VP0410	conserved hypothetical protein	-0.301485	1	0.0571146	0.999277
	VP0411	putative dihydroneopterin aldolase FolB	0.0375369	1	-0.0525011	0.999277
	VP0412	putative 2-amino-4-hydroxy-6-hydroxymethyldihydropteridine pyrophosphokinase	-0.243536	1	-0.195633	0.999277
	VP0413	putative undecaprenol kinase	-0.384415	1	-0.187869	0.999277
	VP0414	tRNA nucleotidyltransferase	-0.0422661	1	0.133372	0.999277
	VP0415	putative general secretion pathway protein A	-0.149919	1	0.0890706	0.999277
	VP0416	putative general secretion pathway protein B	-0.345296	1	0.0923107	0.999277
	VP0417	conserved hypothetical protein	0.229931	1	0.0257635	0.999277
	VP0418	pho4 family protein	-0.0022244	1	-0.27185	0.921674
	VP0419	conserved hypothetical protein	0.0553516	1	-0.23795	0.896274
	VP0420	conserved hypothetical protein	-0.0683335	1	-0.115516	0.999277
	VP0421	methyl-accepting chemotaxis protein	-0.607733	1	-0.122007	0.999277
	VP0422	putative potassium channel protein	0.00795954	1	0.162362	0.999277
	VP0423	glutamate-ammonia-ligase adenylyltransferase	-0.0273274	1	-0.0283406	0.999277
	VP0424	ADP-heptose synthase	-0.360603	1	-0.0754652	0.999277
	VP0425	outer membrane protein TolC	-0.118718	1	-0.14012	0.999277
	VP0426	MutT/nudix family protein	-0.562189	1	-0.243761	0.874825
	VP0427	conserved hypothetical protein	-0.591329	1	-0.307568	0.676164
	VP0428	cyclic AMP phosphodiesterase	-0.645579	1	-0.292692	0.616482
	VP0429	conserved hypothetical protein	-0.468912	0.993734	-0.312987	0.747032
	VP0430	topoisomerase IV, subunit B	-0.359978	1	-0.0426654	0.999277
	VP0431	DNA topoisomerase IV	-0.399747	1	0.0138222	0.999277
	VP0432	protease DegS	-0.149658	1	-0.0379919	0.999277
	VP0433	protease DO	0.474691	1	0.528099	0.648474
	VP0434	conserved hypothetical protein	0.17923	1	-0.169219	0.999277
	VP0435	hypothetical protein	-0.341113	1	0.326733	0.999277
	VP0436	conserved hypothetical protein	-0.806991	1	0.166304	0.999277
	VP0437	hypothetical protein	0.211565	1	0.775071	0.999277
	VP0438	ribosomal protein L13	-0.180611	1	-0.127257	0.999277
	VP0439	ribosomal protein S9	-0.358912	1	0.00423498	0.999277
	VP0440	hypothetical protein	-0.2749	1	-0.166801	0.999277
	VP0441	ubiquinol-cytochrome c reductase, iron-sulfur subunit	-0.247582	1	0.106543	0.999277
	VP0442	ubiquinol-cytochrome c reductase, cytochrome b	-0.334641	1	-0.0673542	0.999277
	VP0443	ubiquinol-cytochrome c reductase, cytochrome c1	-0.242666	1	0.0621404	0.999277
	VP0444	stringent starvation protein A	0.0724707	1	-0.0834255	0.999277
	VP0445	stringent starvation protein B	0.16874	1	-0.0500495	0.999277
	VP0446	putative hemolysin	0.054535	1	-0.0841024	0.999277
	VP0447	putative phosphoheptose isomerase	0.00166307	1	-0.0862046	0.999277
	VP0448	hypothetical protein	0.0521096	1	-0.284687	0.921674
	VP0449	putative lipoprotein	-0.197504	1	-0.0896146	0.999277
	VP0450	conserved hypothetical protein	-0.0558765	1	-0.0599008	0.999277
	VP0451	hypothetical protein	-0.523034	1	-0.00749601	NA
	VP0452	conserved hypothetical protein	0.0860148	1	-0.0830133	0.999277
	VP0453	cell division protein FtsL	-0.0147626	1	-0.273012	0.903137
	VP0454	penicillin-binding protein 3	-0.0716044	1	-0.0796217	0.999277
	VP0455	UDP-N-acetylmuramoylalanyl-D-glutamate-2,6-diaminopimelate ligase	-0.0745309	1	-0.0166048	0.999277
	VP0456	UDP-N-acetylmuramoylalanyl-D-glutamyl-2,6-diaminopimelate-D-alanyl-D-alanyl ligase	-0.04391	1	0.00314854	0.999277
	VP0457	phospho-N-acetylmuramoyl-pentapeptide-transferase	0.00515811	1	-0.0815929	0.999277
	VP0458	UDP-N-acetylmuramoylalanine-D-glutamate ligase	-0.0563716	1	-0.0424519	0.999277
	VP0459	cell division protein FtsW	-0.40101	1	-0.202043	0.928477
	VP0460	UDP-N-acetylglucosamine-N-acetylmuramyl-(pentapeptide) pyrophosphoryl-undecaprenol N-acetylglucosamine transferase	-0.348376	1	-0.0489561	0.999277
	VP0461	UDP-N-acetylmuramate-alanine ligase	-0.176358	1	-0.0238997	0.999277
	VP0462	cell division protein FtsQ	-0.266844	1	0.0259449	0.999277
	VP0463	cell division protein FtsA	-0.105859	1	0.113284	0.999277
	VP0464	cell division protein FtsZ	-0.0781625	1	0.0919523	0.999277
	VP0465	UDP-3-O-3-hydroxymyristoyl N-acetylglucosamine deacetylase	0.0427808	1	0.0341493	0.999277
	VP0466	conserved hypothetical protein	-0.000562155	1	0.0335415	0.999277
	VP0467	SecA protein	0.494598	1	0.357238	0.840078
	VP0468	mutator MutT protein	0.118451	1	-0.125658	0.999277
	VP0469	dihydrodipicolinate reductase	-0.00636842	1	0.115005	0.999277
	VP0470	carbamoyl-phosphate synthase, small subunit	-0.159148	1	-0.211982	0.945222
	VP0471	carbamoyl-phosphate synthase, large subunit	-0.00562922	1	-0.184309	0.999277
	VP0472	hypothetical protein	3.86851	0.00249114	0.0306269	0.999277
	VP0473	putative membrane protein	3.3815	5.28799e-07	0.0340049	0.999277
	VP0474	conserved hypothetical protein	2.30194	0.00055266	-0.308044	0.997085
	VP0475	transcriptional regulator, LysR family	-0.169105	1	-0.048544	0.999277
	VP0476	conserved hypothetical protein	-0.0919512	1	-0.455456	0.886978
	VP0477	conserved hypothetical protein	-0.325898	1	0.0957964	0.999277
	VP0478	putative cobalamin biosynthesis protein CbiB	-0.365464	1	-0.115296	0.999277
	VP0479	MTA/SAH nucleosidase	-0.0464168	1	-0.0354798	0.999277
	VP0480	conserved hypothetical protein	0.120017	1	0.0348989	0.999277
	VP0481	glutamate synthase, small subunit	-0.0606403	1	0.264989	0.999277
	VP0482	glutamate synthase, large subunit	0.0526206	1	0.24088	0.938797
	VP0483	glutamate synthase, small subunit	0.170171	1	0.0476651	0.999277
	VP0484	glutamate synthase, large subunit	-0.123954	1	-0.0429223	0.999277
	VP0485	conserved hypothetical protein	0.245219	1	0.18603	0.999277
	VP0486	sensory box/GGDEF family protein	0.0065005	1	0.126478	0.999277
	VP0487	sensor histidine kinase FexB	-0.355609	1	-0.0944066	0.999277
	VP0488	putative DNA polymerase III, beta chain	-0.0858754	1	0.0526869	0.999277
	VP0489	aerobic respiration control protein FexA	0.252909	1	-0.00834965	0.999277
	VP0490	hypothetical protein	-0.185491	1	-0.808876	0.805632
	VP0491	hypothetical protein	0.199117	1	0.309169	0.999277
	VP0492	S-adenosylmethionine:2-demethylmenaquinone methyltransferase	0.0650172	1	0.626085	0.563623
	VP0493	conserved hypothetical protein	-0.178426	1	-0.0686823	0.999277
	VP0494	aspartokinase I/homoserine dehydrogenase, threonine-sensitive	0.344385	1	0.302521	0.858173
	VP0495	homoserine kinase	0.276427	1	0.10417	0.999277
	VP0496	threonine synthase	-0.100714	1	0.155303	0.999277
	VP0497	formate acetyl transferase-related protein	0.38258	1	-0.183486	0.999277
	VP0498	endonuclease IV	-0.0540905	1	-0.253253	0.938797
	VP0499	hypothetical protein	-0.623938	1	-0.617346	0.989289
	VP0500	uracil-DNA glycosylase	-0.0347599	1	-0.138509	0.999277
	VP0501	conserved hypothetical protein	-0.181965	1	-0.0878487	0.999277
	VP0502	hypothetical protein	-0.0332147	1	-0.00680224	0.999277
	VP0503	sodium/alanine symporter	0.0152992	1	-0.00484618	0.999277
	VP0504	conserved hypothetical protein	0.0104341	1	0.12723	0.999277
	VP0505	ATP-dependent RNA helicase SrmB	-0.12164	1	-0.110696	0.999277
	VP0506	conserved hypothetical protein	-0.0429511	1	0.26103	0.986842
	VP0507	branched chain amino acid transport system II carrier protein	0.00298756	1	0.083411	0.999277
	VP0508	flavodoxin 2	-0.199296	1	-0.114048	0.999277
	VP0509	integrase/recombinase XerD	0.103696	1	0.0358959	0.999277
	VP0510	thiol:disulfide interchange protein DsbC	-0.046149	1	0.0953751	0.999277
	VP0511	single-stranded-DNA-specific exonuclease RecJ	-0.0849973	1	-0.0431686	0.999277
	VP0512	peptide chain release factor 2	-0.215521	1	-0.0369535	0.999277
	VP0513	lysyl-tRNA synthetase, heat inducible	0.0628908	1	-0.0403109	0.999277
	VP0514	sigma-54 dependent transcriptional regulator	-0.775134	1	-0.657621	0.020255
	VP0515	conserved hypothetical protein	0.182937	1	0.231751	0.999277
	VP0516	oxidoreductase Tas, aldo/keto reductase family	-0.1705	1	0.245055	0.991031
	VP0517	hypothetical protein	0.437806	1	0.458987	0.999277
	VP0518	DNA mismatch repair protein MutH	0.118151	1	-0.0446492	0.999277
	VP0520	MutT/nudix family protein	-0.0811865	1	-0.0724488	0.999277
	VP0521	phosphoenolpyruvate-protein phosphotransferase	-0.251412	1	-0.0222598	0.999277
	VP0522	conserved hypothetical protein	-0.434734	1	-0.0390437	0.999277
	VP0523	prolipoprotein diacylglyceryl transferase	-0.548364	1	0.00818359	0.999277
	VP0524	thymidylate synthase	-0.237529	1	-0.0893166	0.999277
	VP0525	hypothetical protein	-0.0779984	1	-0.0741279	0.999277
	VP0526	NptA protein	0.737173	1	-0.154812	0.999277
	VP0527	transcriptional activator protein NhaR	-0.114418	1	0.0554294	0.999277
	VP0529	transcriptional activator HlyU	0.253114	1	0.340806	0.505866
	VP0530	hypothetical protein	-0.223087	1	0.359008	0.999277
	VP0531	ribosomal protein S20	-0.102702	1	-0.0726928	0.999277
	VP0532	MviN protein	-0.156009	1	0.00440405	0.999277
	VP0533	riboflavin kinase/FMN adenylyltransferase	-0.333832	1	0.107491	0.999277
	VP0534	isoleucyl-tRNA synthetase	-0.198339	1	-0.0241699	0.999277
	VP0535	lipoprotein signal peptidase	0.085667	1	0.223211	0.844482
	VP0536	peptidyl-prolyl cis-trans isomerase, FKBP-type	-0.190728	1	0.223083	0.999277
	VP0537	LytB protein	-0.0824763	1	0.0526966	0.999277
	VP0538	response regulator	0.162041	1	-0.115199	0.999277
	VP0539	conserved hypothetical protein	0.0977142	1	0.118453	0.999277
	VP0540	putative carbon starvation protein A	0.13336	1	0.241518	0.999277
	VP0541	conserved hypothetical protein	-0.262437	1	0.180691	0.999277
	VP0542	hypothetical protein	-0.166763	1	-0.232073	0.999277
	VP0543	glucokinase regulatory protein-related protein	-0.206924	1	-0.211408	0.980077
	VP0544	conserved hypothetical protein	-0.135871	1	0.039449	0.999277
	VP0545	beta-hexosaminidase	0.0866735	1	-0.0444362	0.999277
	VP0546	phospho-2-dehydro-3-deoxyheptonate aldolase, tyr-sensitive	-0.14002	1	0.13435	0.999277
	VP0547	chorismate mutase/prephenate dehydrogenase	-0.0390617	1	0.25809	0.875615
	VP0548	putative ToxR-activated protein TagE	-0.281882	1	-0.277569	0.901233
	VP0549	conserved hypothetical protein	-0.575765	1	-0.321088	0.875615
	VP0551	ABC transporter, ATP-binding protein	-0.0606077	1	-0.035171	0.999277
	VP0552	soluble lytic murein transglycosylase	-0.205906	1	-0.172079	0.999277
	VP0553	Trp operon repressor	-0.178583	1	0.0265207	0.999277
	VP0554	conserved hypothetical protein	0.0343362	1	-0.0700202	0.999277
	VP0555	chorismate mutase/prephenate dehydratase	0.012891	1	-0.0335338	0.999277
	VP0556	putative sigma-54 modulation protein	-0.027519	1	0.29739	0.999277
	VP0557	putative glycosylase	0.177436	1	-0.686592	0.460233
	VP0558	conserved hypothetical protein	-0.0411748	1	0.0442079	0.999277
	VP0559	ribosomal large subunit pseudouridine synthase D	-0.130019	1	-0.113523	0.999277
	VP0560	conserved hypothetical protein	-0.029458	1	-0.172317	0.999277
	VP0561	ClpB protein	0.905478	1	0.393041	0.982026
	VP0562	hypothetical protein	0.298456	1	-0.161643	0.999277
	VP0563	conserved hypothetical protein	0.00828765	1	0.044496	0.999277
	VP0564	putative penicillin-insensitive murein endopeptidase	0.112476	1	-0.108022	0.999277
	VP0565	hypothetical protein	0.00544156	1	0.0364805	0.999277
	VP0566	ferredoxin	0.241906	1	0.0771617	0.999277
	VP0567	putative protease	0.105984	1	-0.0421477	0.999277
	VP0568	conserved hypothetical protein	0.00995035	1	-0.184864	0.976531
	VP0569	DNA-binding response regulator PhoB	0.0490108	1	0.0792837	0.999277
	VP0570	histidine protein kinase PhoR	-0.0948534	1	-0.0593476	0.999277
	VP0571	putative phosphate ABC transporter, periplasmic phosphate-binding protein	-0.222025	1	-0.187125	0.999277
	VP0572	exopolyphosphatase	-0.0892447	1	0.131205	0.999277
	VP0573	polyphosphate kinase	-0.0552541	1	-0.00772503	0.999277
	VP0574	phosphate ABC transporter, permease protein	0.132431	1	0.120002	0.999277
	VP0575	phosphate ABC transporter, permease protein	0.035483	1	0.1706	0.999277
	VP0576	phosphate ABC transporter, ATP-binding protein	-0.114814	1	-0.00073041	0.999519
	VP0577	phosphate transport system regulatory protein PhoU	0.0292328	1	0.101507	0.999277
	VP0578	conserved hypothetical protein	-0.394474	1	0.0763769	0.999277
	VP0579	copper homeostasis protein	-0.388922	1	-0.341707	0.787835
	VP0580	antioxidant, AhpC/Tsa family	0.410095	1	0.0769145	0.999277
	VP0581	transcriptional regulator, LysR family	0.217212	1	0.265671	0.809674
	VP0583	malate synthase A	-0.119715	1	0.0764012	0.999277
	VP0584	isocitrate lyase	-0.188014	1	0.1336	0.999277
	VP0585	putative acetoin utilization protein AcuB	0.0514739	1	0.0160169	0.999277
	VP0586	hypothetical protein	-0.172725	1	-0.107708	0.999277
	VP0587	S-adenosylmethionine:tRNA ribosyltransferase-isomerase	0.0788193	1	0.01548	0.999277
	VP0588	queuine tRNA-ribosyltransferase	-0.0523454	1	0.224238	0.917087
	VP0589	conserved hypothetical protein	0.409622	1	0.0716426	0.999277
	VP0590	protein-export membrane protein SecD	0.324064	1	0.0611869	0.999277
	VP0591	protein-export membrane protein SecF	0.0581182	1	0.0257746	0.999277
	VP0592	hypothetical protein	-1.37317	1	-0.57004	NA
	VP0593	inositol monophosphate family protein	-0.432983	1	-0.505778	0.667268
	VP0594	RNA methyltransferase, TrmH family	-0.17008	1	-0.0671987	0.999277
	VP0595	conserved hypothetical protein	0.462934	1	0.511859	0.661792
	VP0596	aminotransferase NifS, class V	0.794759	1	0.258057	0.787835
	VP0597	NifU-related protein	0.327146	1	0.0820039	0.999277
	VP0598	HesB family protein	0.335223	1	0.17919	0.999277
	VP0599	chaperone protein HscB	0.272925	1	0.112213	0.999277
	VP0600	chaperone protein HscA	0.157522	1	0.158697	0.999277
	VP0601	ferredoxin	0.349837	1	0.288097	0.895195
	VP0602	conserved hypothetical protein	0.521108	1	0.34421	0.950803
	VP0603	peptidase B	-0.440229	1	0.0112379	0.999277
	VP0604	nucleoside diphosphate kinase	-0.274944	1	-0.102335	0.999277
	VP0605	conserved hypothetical protein	-0.210281	1	-0.345324	0.950786
	VP0606	hypothetical protein	-0.103937	1	-0.443426	0.999277
	VP0607	hypothetical protein	-0.176873	1	-0.0796929	0.999277
	VP0608	GcpE protein	-0.231995	1	0.0494903	0.999277
	VP0609	histidyl-tRNA synthetase	-0.206589	1	-0.0365428	0.999277
	VP0610	conserved hypothetical protein	-0.0822129	1	0.122091	0.999277
	VP0611	conserved hypothetical protein	-0.241156	1	0.0944302	0.999277
	VP0612	GTP-binding protein	-0.31861	1	0.115084	0.999277
	VP0613	hypothetical protein	-0.140333	1	-0.0535175	0.999277
	VP0614	conserved hypothetical protein	0.343725	1	0.125658	0.999277
	VP0615	exodeoxyribonuclease VII, large subunit	-0.062816	1	-0.277571	0.809674
	VP0616	inosine-5'-monophosphate dehydrogenase	0.126892	1	-0.416023	0.543867
	VP0617	GMP synthase	-0.229502	1	-0.515008	0.178508
	VP0618	hypothetical protein	-0.943582	1	0.0222253	0.999277
	VP0619	putative chitinase	-0.823347	0.160354	-0.753733	0.0358569
	VP0620	conserved hypothetical protein	-0.386176	1	-0.417956	0.90156
	VP0621	putative nonspecific acid phosphatase precursor	-0.623453	1	-0.300956	0.999277
	VP0622	sodium/alanine symporter	-0.381338	1	0.508956	0.722932
	VP0623	D-amino acid dehydrogenase, small subunit	-0.848215	0.619531	0.283691	0.999277
	VP0624	putative transcriptional regulator, LysR family	-0.12248	1	0.0806072	0.999277
	VP0625	hypothetical protein	-1.19164	1	-0.943545	0.0358569
	VP0626	hypothetical protein	-0.834645	1	-0.614867	0.316282
	VP0627	hypothetical protein	-1.00386	1	-1.35696	0.809674
	VP0628	hypothetical protein	-0.959861	1	-0.664692	0.143237
	VP0629	homocysteine synthase	-0.549323	1	0.298238	0.986842
	VP0630	putative aminotransferase protein	-0.478128	1	0.000143074	0.999928
	VP0631	hypothetical protein	-0.389761	1	-0.168832	0.999277
	VP0632	putative Na+/H+ antiporter	0.0435899	1	0.0314253	0.999277
	VP0633	putative integral membrane protein	0.52145	1	0.186895	0.999277
	VP0634	hypothetical protein	0.163069	1	0.0878007	0.999277
	VP0635	putative transcriptional regulator, LysR family	0.687844	1	-0.249124	0.999277
	VP0636	putative outer membrane protein A	3.49188	7.10898e-05	0.922601	0.791861
	VP0637	hypothetical protein	-0.204535	1	-0.116712	0.999277
	VP0638	putative resolvase	0.137297	1	0.493865	0.999277
	VP0639	hypothetical protein	-0.224183	1	-0.4797	0.999277
	VP0640	hypothetical protein	-0.863784	1	NA	NA
	VP0641	hypothetical protein	0.342484	1	NA	NA
	VP0642	putative ribonuclease HI	-0.475605	1	NA	NA
	VP0643	hypothetical protein	-0.21019	1	-0.225589	0.844699
	VP0644	small protein B	-0.416312	1	-0.0910661	0.999277
	VP0645	conserved hypothetical protein	0.254193	1	0.0886563	0.999277
	VP0646	conserved hypothetical protein	0.267226	1	0.131636	0.999277
	VP0647	small protein A	-0.0252938	1	0.119038	0.999277
	VP0648	DNA repair protein RecN	0.549792	0.895195	0.188445	0.999277
	VP0649	conserved hypothetical protein	0.260837	1	0.749426	0.115853
	VP0650	conserved hypothetical protein	0.0769137	1	-0.249745	0.950455
	VP0651	GrpE	1.33765	1	0.209978	0.999277
	VP0652	GltP	0.870261	0.25399	0.33555	0.999277
	VP0653	DnaK protein	1.31327	1	0.243264	0.999277
	VP0654	DnaJ protein	0.690035	1	0.0914381	0.999277
	VP0656	putative fimbrial assembly protein PilE	-0.997326	1	0.177866	0.999277
	VP0657	putative type IV pilin	-0.102702	1	-0.253571	0.999277
	VP0658	hypothetical protein	0.265611	1	-0.0802464	0.999277
	VP0659	hypothetical protein	-0.186637	1	0.0777012	0.999277
	VP0660	putative type IV pilin	0.045726	1	0.0861392	0.999277
	VP0661	hypothetical protein	-0.875883	1	0.267312	0.999277
	VP0662	conserved hypothetical protein	0.313945	1	-0.560367	0.124478
	VP0663	YfhC protein	0.105634	1	0.127117	0.999277
	VP0664	hypothetical protein	0.240519	1	-0.223549	0.999277
	VP0665	transglycosylase, Slt family	-0.0088067	1	-0.0648631	0.999277
	VP0666	phosphoribosylformylglycinamidine synthase	-0.0948542	1	-0.36669	0.734784
	VP0667	hypothetical protein	-0.59629	1	-0.163091	0.999277
	VP0668	hypothetical protein	-0.222871	1	-0.112571	0.999277
	VP0669	conserved hypothetical protein	0.171724	1	0.0849541	0.999277
	VP0670	hypothetical protein	0.124908	1	-0.745045	0.00154342
	VP0671	aminoacyl-histidine dipeptidase	-0.130178	1	0.0705379	0.999277
	VP0672	conserved hypothetical protein	-0.352785	1	-0.412762	0.840554
	VP0673	xanthine-guanine phosphoribosyltransferase	-0.522121	1	-0.288085	0.808295
	VP0674	conserved hypothetical protein	0.0555039	1	-0.0991057	0.999277
	VP0675	transcriptional regulator Crl	-0.308896	1	-0.0993484	0.999277
	VP0676	glutamate 5-kinase	0.00548572	1	-0.0219124	0.999277
	VP0677	gamma-glutamyl phosphate reductase	-0.0950112	1	-0.0450795	0.999277
	VP0678	conserved hypothetical protein	-0.334425	1	-0.143388	0.999277
	VP0679	riboflavin-specific deaminase	-0.150234	1	-0.0207483	0.999277
	VP0680	riboflavin synthase, alpha subunit	-0.203203	1	0.0452621	0.999277
	VP0681	3,4-dihydroxy-2-butanone 4-phosphate synthase/GTP cyclohydrolase II	-0.145044	1	-0.0516624	0.999277
	VP0682	riboflavin synthase, beta subunit	-0.227817	1	-0.212251	0.895195
	VP0683	N utilization substance protein B	0.0308911	1	-0.22793	0.999277
	VP0684	thiamin-monophosphate kinase	-0.319337	1	-0.113278	0.999277
	VP0685	phosphatidylglycerophosphatase A	0.0320437	1	0.327611	0.864505
	VP0686	1-deoxyxylulose-5-phosphate synthase	-0.17557	1	-0.0788666	0.999277
	VP0687	geranyltranstransferase	0.0305933	1	-0.211006	0.99261
	VP0688	exodeoxyribonuclease, small subunit	0.109539	1	-0.128746	0.999277
	VP0689	sodium-driven polar flagellar protein MotA	0.0678657	1	0.138935	0.999277
	VP0690	sodium-driven polar flagellar protein MotB	0.0577204	1	0.0457143	0.999277
	VP0691	thiamin biosynthesis protein ThiI	-0.351057	1	-0.268485	0.991031
	VP0692	transcriptional regulator, LysR family	-0.167608	1	-0.00523956	0.999277
	VP0693	hypothetical protein	0.0743966	1	-0.393544	0.808295
	VP0694	conserved hypothetical protein	-0.0130185	1	-0.264256	0.875615
	VP0695	conserved hypothetical protein	-0.297268	1	-0.0819966	0.999277
	VP0696	minor nuclease C1B isoform precursor	1.21824	1	0.776441	0.727954
	VP0697	exodeoxyribonuclease IX	-0.0735725	1	0.00400177	0.999277
	VP0698	conserved hypothetical protein	-0.541567	1	0.30282	0.921674
	VP0699	GGDEF family protein	0.27617	1	0.107659	0.999277
	VP0700	conserved hypothetical protein	0.103613	1	-0.00908373	0.999277
	VP0701	conserved hypothetical protein	0.164378	1	-0.0785491	0.999277
	VP0702	Syd protein	-0.379261	1	-0.105732	0.999277
	VP0703	conserved hypothetical protein	-0.254298	1	-0.20149	0.999277
	VP0704	lipoprotein YaeC	0.206252	1	0.22605	0.999277
	VP0705	ABC transporter, permease protein	0.293764	1	0.224825	0.999277
	VP0706	ABC transporter, ATP-binding protein	0.223071	1	0.245049	0.966766
	VP0707	hypothetical protein	2.40754	1	NA	NA
	VP0708	histidinol phosphatase-related protein	-0.355925	1	-0.164286	0.999277
	VP0709	trehalose operon repressor	-0.211968	1	-0.102716	0.999277
	VP0710	PTS system, trehalose-specific IIBC component	0.00268987	1	0.0562347	0.999277
	VP0711	trehalose-6-phosphate hydrolase	0.0360495	1	0.0165857	0.999277
	VP0712	hypothetical protein	-0.575434	1	-0.462634	0.687627
	VP0713	hypothetical protein	-0.324046	1	-0.0574775	0.999277
	VP0714	conserved hypothetical protein	0.680664	1	-0.481852	0.770045
	VP0715	serine hydroxymethyltransferase	-0.1292	1	-0.0817592	0.999277
	VP0716	lipoic acid synthetase	0.0501429	1	-0.083496	0.999277
	VP0717	lipoate-protein ligase B	0.0238396	1	0.0416972	0.999277
	VP0718	conserved hypothetical protein	0.284575	1	-0.0764776	0.999277
	VP0719	D-alanyl-D-alanine carboxypeptidase	-0.256212	1	-0.111469	0.999277
	VP0720	putative rare lipoprotein A	-0.306944	1	-0.115385	0.999277
	VP0721	rod shape-determining protein RodA	-0.208121	1	-0.0408543	0.999277
	VP0722	penicillin-binding protein 2	-0.237785	1	-0.185374	0.959016
	VP0723	conserved hypothetical protein	-0.547829	1	-0.109656	0.999277
	VP0724	conserved hypothetical protein	-0.603088	1	-0.0168145	0.999277
	VP0725	DNA polymerase III, delta subunit	-0.223846	1	-0.00795206	0.999277
	VP0726	rare lipoprotein B	0.000503899	1	0.0256186	0.999277
	VP0727	leucyl-tRNA synthetase	-0.0479381	1	-0.0341023	0.999277
	VP0728	conserved hypothetical protein	-0.0669022	1	0.110052	0.999277
	VP0729	apolipoprotein N-acyltransferase	-0.41392	1	-0.362481	0.372902
	VP0730	putative hemolysin	-0.333397	1	-0.0861645	0.999277
	VP0731	conserved hypothetical protein	-0.116726	1	-0.124144	0.999277
	VP0732	PhoH family protein	-0.147108	1	-0.0952757	0.999277
	VP0733	conserved hypothetical protein	0.0606129	1	-0.0306421	0.999277
	VP0735	VisC-related protein	-0.241783	1	-0.0429982	0.999277
	VP0736	hypothetical protein	-1.00414	1	NA	NA
	VP0737	GTP-binding protein	-0.11076	1	-0.215501	0.99261
	VP0738	peptidyl-tRNA hydrolase	-0.348093	1	-0.192083	0.999277
	VP0739	ribose-phosphate pyrophosphokinase	-0.495356	1	-0.414446	0.297612
	VP0740	kinase, GHMP family	-0.477227	1	-0.483517	0.420477
	VP0741	putative outer membrane lipoprotein LolB	0.0949767	1	-0.284345	0.938797
	VP0742	glutamyl-tRNA reductase	-0.145663	1	-0.0749434	0.999277
	VP0743	peptide chain release factor 1	-0.128022	1	-0.143543	0.999277
	VP0744	HemK protein	-0.253407	1	-0.207243	0.935466
	VP0745	conserved hypothetical protein	-0.551978	1	-0.433397	0.713483
	VP0746	conserved hypothetical protein	-0.28894	1	-0.229064	0.850182
	VP0747	2-dehydro-3-deoxyphosphooctonate aldolase	-0.153112	1	-0.264125	0.901233
	VP0748	5'-nucleotidase precursor	-0.119888	1	-0.299125	0.668799
	VP0749	conserved hypothetical protein	0.324794	1	0.280097	0.792443
	VP0750	pseudouridine synthase family 1 protein	-0.295004	1	-0.151249	0.991031
	VP0751	conserved hypothetical protein	-0.212077	1	-0.00852118	0.999277
	VP0752	conserved hypothetical protein	-0.200772	1	-0.481585	0.99384
	VP0753	hypothetical protein	0.00633844	1	0.311103	0.753159
	VP0754	hypothetical protein	1.02822	1	1.06991	NA
	VP0755	N,N'-diacetylchitobiase precursor	-0.120227	1	0.372792	0.715961
	VP0756	hypothetical protein	-0.211949	1	-0.395664	0.895195
	VP0757	conserved hypothetical protein	0.049853	1	0.157165	0.999277
	VP0758	cation transport ATPase, E1-E2 family	0.158818	1	0.119644	0.999277
	VP0759	hypothetical protein	0.343204	1	NA	NA
	VP0760	putative chitoporin	-1.49951	1	-0.480233	0.814589
	VP0761	hypothetical protein	-0.399247	1	-0.0425667	0.999277
	VP0762	glutamyl-tRNA synthetase	-0.109122	1	-0.169465	0.997085
	VP0763	hypothetical protein	3.5025	0.858203	NA	NA
	VP0764	outer membrane protein OmpA	-0.248205	1	-0.630873	0.095164
	VP0765	hypothetical protein	-0.194307	1	-0.84362	0.857336
	VP0766	conserved hypothetical protein	1.0304	1	0.807253	0.345104
	VP0767	conserved hypothetical protein	-3.7287	0.00228917	-2.17779	6.01583e-28	Polar flagella
	VP0768	conserved hypothetical protein	-4.74555	8.21869e-09	-2.44777	4.37263e-26
	VP0769	conserved hypothetical protein	-4.97648	0.00450332	-2.19736	2.04755e-20
	VP0770	polar flagellar FlgN	0.297204	1	-0.144183	0.999277
	VP0771	polar flagellar FlgM	0.084099	1	-0.0690874	0.999277
	VP0772	polar flagellar FlgA	0.113102	1	-0.0284137	0.999277
	VP0773	chemotaxis CheV	0.0019375	1	0.0736801	0.999277
	VP0774	chemotaxis methyltransferase CheR	0.0740192	1	0.0267736	0.999277
	VP0775	polar flagellar FlgB	-3.92685	0.000886479	-1.97632	3.17476e-06
	VP0776	polar flagellar FlgC	-4.044	4.69928e-05	-2.08755	2.36011e-41
	VP0777	polar flagellar FlgD	-4.29754	0.000178834	-2.14747	4.37263e-26
	VP0778	polar flagellar FlgE	-4.4112	3.7093e-07	-2.2796	1.98307e-40
	VP0779	hypothetical protein	0.521942	1	NA	NA
	VP0780	polar flagellar FlgF	-6.37223	6.41292e-12	-2.42294	3.10962e-43
	VP0781	polar flagellar FlgG	-5.51261	1.39057e-12	-2.37583	8.21348e-34
	VP0782	flagellar L-ring protein precursor FlgH	-4.84605	6.24773e-06	-2.31879	1.58263e-32
	VP0783	flagellar P-ring protein precursor FlgI	-5.25634	8.99665e-18	-2.40821	1.20669e-46
	VP0784	peptidoglycan hydrolase FlgJ	-4.77635	1.02207e-09	-2.49999	9.97968e-47
	VP0785	polar flagellar hook associated protein type 1 FlgK	-6.12818	5.67448e-18	-2.53532	1.62465e-47
	VP0786	hook-associated protein type 3 FlgL	-4.74974	7.7814e-14	-2.31648	1.10212e-47
	VP0787	hypothetical protein	0.24762	1	NA	NA
	VP0788	polar flagellin FlaC	-5.47121	6.27498e-09	-2.52221	2.23391e-57
	VP0789	hypothetical protein	0.543606	1	2.34995	NA
	VP0790	polar flagellin FlaD	-3.98496	0.000185687	-2.75927	3.47102e-10
	VP0791	polar flagellin FlaE	-1.78997	0.299299	-3.95624	0.142302
	VP0793	PTS system, glucose-specific IIA component	0.0888367	1	-0.0955615	0.999277
	VP0794	phosphoenolpyruvate-protein phosphotransferase	-0.159559	1	-0.114436	0.999277
	VP0795	phosphocarrier protein HPr	-0.194301	1	-0.145545	0.999277
	VP0796	hypothetical protein	-0.278222	1	-0.052952	0.999277
	VP0797	cysteine synthase A	-0.14967	1	0.104373	0.999277
	VP0798	CysZ protein	0.0642543	1	0.111862	0.999277
	VP0799	cell division protein ZipA	0.145004	1	0.133004	0.999277
	VP0800	DNA ligase	-0.237976	1	-0.116053	0.999277
	VP0801	hypothetical protein	-2.76482	1	NA	NA
	VP0802	putative exported protein	-0.294149	1	0.16502	0.999277
	VP0804	conserved hypothetical protein	-0.394915	1	-0.211594	0.997085
	VP0805	conserved hypothetical protein	-0.117878	1	-0.259621	0.753824
	VP0806	conserved hypothetical protein	0.94408	1	0.387049	0.787035
	VP0807	hypothetical protein	0.00236855	1	0.325712	0.999277
	VP0808	oxidoreductase, short-chain dehydrogenase/reductase family	-0.189825	1	-0.156505	0.999277
	VP0809	putative sugar nucleotide epimerase	-0.0679258	1	0.242708	0.982026
	VP0810	putative PTS system mannose-specific, factor IIC	1.64401	1	0.572668	0.999277
	VP0811	hypothetical protein	3.5377	1	NA	NA
	VP0812	hypothetical protein	0.785278	1	0.638956	0.991031
	VP0813	putative nitrogen regulatory protein P-II family protein	0.197978	1	0.541302	0.999277
	VP0814	hypothetical protein	0.827188	1	0.495085	0.999277
	VP0815	hypothetical protein	-0.509834	1	-0.207316	0.999277
	VP0816	conserved hypothetical protein	-0.174988	1	-0.0863338	0.999277
	VP0817	selenoprotein W-related protein	-0.566215	1	-0.0602076	0.999277
	VP0818	putative membrane protein	-0.211199	1	0.0999782	0.999277
	VP0819	ToxS	0.221787	1	-0.12643	0.999277
	VP0820	ToxR	0.197668	1	-0.144742	0.999277
	VP0821	heat shock protein HtpG	0.57849	1	0.49611	0.657699
	VP0822	adenylate kinase	-0.270845	1	-0.139395	0.999277
	VP0823	ferrochelatase	0.13688	1	-0.0151946	0.999277
	VP0824	putative permease	-0.154026	1	0.0497272	0.999277
	VP0825	putative transcriptional activator RfaH	-0.0888831	1	0.138501	0.999277
	VP0826	asparagine synthetase B, glutamine-hydrolyzing	0.630328	1	0.588642	0.200676
	VP0827	putative glutathione-regulated potassium-efflux system protein KefB	-0.444237	1	-0.144804	0.999277
	VP0828	N-acetylglucosamine repressor	0.261752	1	0.125293	0.999277
	VP0829	N-acetylglucosamine-6-phosphate deacetylase	0.151058	1	0.154291	0.999277
	VP0830	hypothetical protein	0.559888	1	0.41395	0.999277
	VP0831	PTS system, N-acetylglucosamine-specific IIABC component	-0.221284	1	-0.0337838	0.999277
	VP0832	glutaminyl-tRNA synthetase	-0.00985286	1	0.0868369	0.999277
	VP0833	ferric uptake regulatory protein	0.210236	1	-0.0801715	0.999277
	VP0834	conserved hypothetical protein	-0.022226	1	0.99165	0.24931
	VP0835	flavodoxin 1	0.223751	1	0.0405128	0.999277
	VP0836	conserved hypothetical protein	-0.140604	1	-0.124838	0.999277
	VP0837	putative esterase/lipase YbfF	0.0212351	1	0.0665705	0.999277
	VP0838	SeqA protein	-0.0856285	1	-0.177443	0.927793
	VP0839	phosphoglucomutase	-0.230956	1	-0.0766053	0.999277
	VP0840	hypothetical protein	-0.0301333	1	-0.130979	0.999277
	VP0841	conserved hypothetical protein	-0.0860708	1	0.0127351	0.999277
	VP0842	citrate synthase	-0.265312	1	0.301996	0.938797
	VP0843	succinate dehydrogenase, cytochrome b556 subunit	-0.574848	1	0.115309	0.999277
	VP0844	succinate dehydrogenase, hydrophobic membrane anchor protein	-0.500794	1	0.0472753	0.999277
	VP0845	succinate dehydrogenase, flavoprotein subunit	-0.613057	0.667093	0.0456394	0.999277
	VP0846	succinate dehydrogenase, iron-sulfur protein	-0.591877	1	0.0688929	0.999277
	VP0847	2-oxoglutarate dehydrogenase, E1 component	-0.450365	1	-0.223145	0.99384
	VP0848	2-oxoglutarate dehydrogenase, E2 component, dihydrolipoamide succinyltransferase	-0.532153	1	-0.247735	0.991031
	VP0849	succinyl-CoA synthase, beta subunit	-0.908247	0.501735	0.061479	0.999277
	VP0850	succinyl-CoA synthase, alpha subunit	-0.817619	0.782672	0.0975308	0.999277
	VP0851	zinc ABC transporter, permease protein	-0.42693	1	-0.221455	0.997085
	VP0852	zinc ABC transporter, ATP-binding protein	-0.238372	1	-0.313858	0.742719
	VP0853	zinc ABC transporter, periplasmic zinc-binding protein	-0.380462	1	-0.0475242	0.999277
	VP0854	putative transcriptional regulator, AraC/XylS family	-0.517083	1	-0.0689232	0.999277
	VP0855	hypothetical protein	-0.144581	1	NA	NA
	VP0856	hypothetical protein	0.0274478	1	0.559141	0.999277
	VP0857	ferrous iron transport protein A	-0.193563	1	-0.0218105	0.999277
	VP0858	ferrous iron transport protein B	-0.325382	1	0.276982	0.947374
	VP0859	hypothetical protein	0.0136543	1	0.331491	0.953117
	VP0860	histidine triad family protein	-0.173817	1	-0.0350105	0.999277
	VP0861	arginyl-tRNA synthetase	-0.0700801	1	-0.12395	0.999277
	VP0862	hypothetical protein	1.30308	1	NA	NA
	VP0863	conserved hypothetical protein	0.348738	1	-0.136631	0.999277
	VP0864	formyltetrahydrofolate deformylase	0.0100618	1	0.204671	0.999277
	VP0865	ATP-dependent helicase, DinG family	-0.12977	1	-0.0182649	0.999277
	VP0866	conserved hypothetical protein	-0.123267	1	0.0611327	0.999277
	VP0867	conserved hypothetical protein	-0.283566	1	-0.0956357	0.999277
	VP0868	putative outer membrane lipoprotein Slp	0.0628264	1	0.166835	0.999277
	VP0869	hypothetical protein	-0.0924919	1	0.0501719	0.999277
	VP0870	long-chain-fatty-acid-CoA ligase	-0.097222	1	0.103508	0.999277
	VP0871	ribonuclease D	0.0220361	1	-0.0014021	0.999277
	VP0872	cell division topological specificity factor	-0.170727	1	-0.169452	0.999277
	VP0873	septum site-determining protein MinD	-0.0466667	1	-0.112137	0.999277
	VP0874	septum site-determining protein MinC	0.0118319	1	0.0157732	0.999277
	VP0875	conserved hypothetical protein	-0.212737	1	-0.0583426	0.999277
	VP0876	putative lytic murein transglycosylase	-0.028414	1	0.06741	0.999277
	VP0877	transcriptional regulator, LysR family	-0.325792	1	0.0942476	0.999277
	VP0878	NupC family protein	-0.70293	1	-0.390527	0.999277
	VP0879	methylenetetrahydrofolate dehydrogenase/methenyltetrahydrofolate cyclohydrolase	0.0185907	1	-0.0994326	0.999277
	VP0880	hypothetical protein	-0.356194	1	0.115613	0.999277
	VP0881	putative beta-ketoacyl-ACP synthase	-0.108299	1	0.165519	0.999277
	VP0882	putative beta-ketoacyl-ACP reductase	-0.0516392	1	0.0299064	0.999277
	VP0883	putative beta-hydroxydecanoyl-ACP dehydrase	-0.0940367	1	0.00623618	0.999277
	VP0884	putative 3-oxoacyl-ACP synthase	-0.108242	1	-0.0354714	0.999277
	VP0885	hypothetical lipoprotein	0.0104818	1	-0.0031745	0.999277
	VP0886	hypothetical membrane protein	0.0576844	1	0.0881829	0.999277
	VP0887	hypothetical protein	0.0357774	1	0.0518359	0.999277
	VP0888	hypothetical protein	0.130796	1	0.239708	0.99384
	VP0889	putative histidine ammonia-lyase protein	0.142645	1	0.162864	0.999277
	VP0890	putative enzyme	0.212967	1	0.00172948	0.999277
	VP0891	putative (3R)-hydroxymyristoyl-(acyl carrier protein) dehydratase	0.248612	1	0.163715	0.999277
	VP0892	putative surfactin synthetase	0.497944	1	-0.195618	0.999277
	VP0893	hypothetical membrane protein	0.464052	1	-0.189246	0.99261
	VP0894	putative acyl carrier protein	0.862889	1	-0.122504	0.999277
	VP0895	putative acyl carrier protein	0.460471	1	0.0547912	0.999277
	VP0896	putative phospholipid biosynthesis acyltransferase	1.71677	0.0858655	0.40774	0.795522
	VP0897	hypothetical protein	1.7892	0.347815	0.363428	0.773653
	VP0898	hypothetical lipoprotein	1.38448	1	0.038692	0.999277
	VP0899	putative O-methyltransferase	1.33046	0.289277	0.174031	0.999277
	VP0900	putative oxidoreductase protein	1.18405	1	-0.0430757	0.999277
	VP0901	hypothetical protein	0.899792	1	0.422036	0.999277
	VP0902	putative hemolysin	-0.160897	1	0.202408	0.999277
	VP0903	RhlE	-0.474214	1	-0.444059	0.878582
	VP0904	KtrA	-0.0164195	1	-0.0404038	0.999277
	VP0905	KtrB	0.103417	1	-0.111583	0.999277
	VP0907	hypothetical protein	0.0154828	1	0.052602	0.999277
	VP0908	putative sugar transport system (permease)	-0.572333	1	0.0610132	0.999277
	VP0909	conserved hypothetical protein	-0.160533	1	0.10428	0.999277
	VP0910	C4-dicarboxylate-binding periplasmic protein	-0.653765	1	0.114476	0.999277
	VP0911	putative C4-dicarboxylate transport protein DctQ	-2.28713	1	0.467563	0.999277
	VP0912	C4-dicarboxylate transport protein	-0.580316	1	0.17028	0.999277
	VP0914	C4-dicarboxylate transport transcriptional regulatory protein	-0.371231	1	-0.00939253	0.999277
	VP0915	C4-dicarboxylate transport sensor protein	-0.352051	1	0.134378	0.999277
	VP0916	trigger factor	0.31708	1	0.0605855	0.999277
	VP0917	ATP-dependent Clp protease, proteolytic subunit	-0.0819436	1	0.0347639	0.999277
	VP0918	ATP-dependent Clp protease, ATP-binding subunit ClpX	0.296573	1	0.0751065	0.999277
	VP0919	ATP-dependent protease LA	0.571398	1	0.149657	0.999277
	VP0920	DNA-binding protein HU-beta	0.00668348	1	0.288547	0.547963
	VP0921	peptidyl-prolyl cis-trans isomerse D	-0.106255	1	0.0837058	0.999277
	VP0922	conserved hypothetical protein	-0.348887	1	-0.826288	0.960081
	VP0923	conserved hypothetical protein	0.168866	1	-0.0917613	0.999277
	VP0924	hypothetical protein	0.393907	1	0.060596	0.999277
	VP0925	deoxyguanosinetriphosphate triphosphohydrolase	-0.07225	1	0.113726	0.999277
	VP0926	conserved hypothetical protein	-0.267503	1	-0.105507	0.999277
	VP0927	putative aspartate aminotransferase	-0.285891	1	0.0528316	0.999277
	VP0928	menaquinone-specific isochorismate synthase	0.144862	1	-0.022444	0.999277
	VP0929	2-succinyl-6-hydroxy-2,4-cyclohexadiene-1-carboxylate synthase/2-oxoglutarate decarboxylase	0.00226354	1	-0.0431783	0.999277
	VP0930	conserved hypothetical protein	0.00785727	1	-0.0378559	0.999277
	VP0931	naphthoate synthase	-0.302831	1	0.0531835	0.999277
	VP0932	o-succinylbenzoate-CoA synthase	-0.289816	1	0.163505	0.999277
	VP0933	o-succinylbenzoic acid-CoA ligase	-0.227132	1	-0.00722286	0.999277
	VP0934	hypothetical protein	-0.998101	1	-0.680607	0.938797
	VP0935	hypothetical protein	-0.488502	1	0.0840569	0.999277
	VP0936	hypothetical protein	-0.67188	1	-0.380234	0.817651
	VP0937	conserved hypothetical protein	-0.47318	1	-0.135587	0.999277
	VP0938	hypothetical protein	-0.352245	1	-0.142979	0.999277
	VP0939	hypothetical protein	0.142152	1	0.189139	0.986842
	VP0940	conserved hypothetical protein	-0.456667	1	0.0425648	0.999277
	VP0941	putative multidrug resistance protein	-0.284943	1	-0.00601296	0.999277
	VP0942	putative fimbrial protein	0.333664	1	-0.297178	0.999277
	VP0944	putative outer membrane protein	-0.271474	1	-0.0840184	0.999277
	VP0945	conserved hypothetical protein	0.287914	1	-0.0505302	0.999277
	VP0946	cysteine synthase/cystathionine beta-synthase family protein	0.486346	1	0.773811	0.526043
	VP0947	transcriptional regulator, AsnC family	-0.0257519	1	0.358602	0.999277
	VP0948	hypothetical protein	2.65296	0.000435743	0.395671	0.526043
	VP0949	acyl-CoA thioesterase II	0.541446	1	0.0915723	0.999277
	VP0950	lipoprotein-related protein	0.618152	1	-0.286476	0.850182
	VP0951	methylated-DNA-protein-cysteine methyltransferase-related protein	0.0515666	1	0.301462	0.999277
	VP0952	hypothetical protein	-0.306892	1	0.297971	0.999277
	VP0953	conserved hypothetical protein	-0.15913	1	0.0941833	0.999277
	VP0954	RNA methyltransferase, TrmH family	-0.0825684	1	0.00961051	0.999277
	VP0955	ferredoxin	-0.260068	1	-0.857518	0.679871
	VP0956	conserved hypothetical protein	-0.0446998	1	-0.19915	0.999277
	VP0957	hypothetical protein	1.00469	1	NA	NA
	VP0958	inosine monophosphate dehydrogenase-related protein	-0.0359846	1	0.588424	0.90156
	VP0959	cation transport ATPase, E1-E2 family	-0.0716918	1	0.347878	0.653374
	VP0960	uridine phosphorylase	0.522511	1	0.738967	0.981455
	VP0962	hypothetical protein	0.380872	1	0.178035	0.999277
	VP0963	methyl-accepting chemotaxis protein	-1.85211	0.0714423	0.163104	0.999277
	VP0964	Hit family protein	-0.0262889	1	-0.145192	0.999277
	VP0965	hypothetical protein	-0.0867542	1	-0.180837	0.999277
	VP0966	conserved hypothetical protein	-0.17577	1	0.0819344	0.999277
	VP0967	conserved hypothetical protein	-0.273878	1	-0.074363	0.999277
	VP0968	conserved hypothetical protein	-0.247149	1	0.092362	0.999277
	VP0969	conserved hypothetical protein	-0.245884	1	0.0740913	0.999277
	VP0970	hypothetical protein	-0.159888	1	NA	NA
	VP0971	NADH dehydrogenase	0.16837	1	0.0198866	0.999277
	VP0973	putative ribosomal-protein-serine acetyltransferase	0.554507	1	-0.401756	0.930984
	VP0974	hypothetical protein	0.0588011	1	-0.0626195	0.999277
	VP0975	transcription-repair coupling factor	0.114397	1	-0.0447937	0.999277
	VP0976	hypothetical protein	0.184506	1	-0.139747	0.999277
	VP0977	conserved hypothetical protein	-0.168478	1	0.20222	0.991031
	VP0978	ABC transporter, ATP-binding protein	-0.124151	1	0.077536	0.999277
	VP0979	conserved hypothetical protein	-0.0922015	1	0.0311865	0.999277
	VP0980	conserved hypothetical protein	-0.096614	1	0.00982385	0.999277
	VP0981	Rec2-related protein	-0.323974	1	0.0235503	0.999277
	VP0982	transport ATP-binding protein MsbA	-0.590526	1	-0.189764	0.982026
	VP0983	tetraacyldisaccharide 4'-kinase	-0.343775	1	-0.0160722	0.999277
	VP0984	3-deoxy-manno-octulosonate cytidylyltransferase	-0.213007	1	0.136931	0.999277
	VP0985	conserved hypothetical protein	-0.408227	1	0.49562	0.938504
	VP0986	conserved hypothetical protein	0.391328	1	0.276968	0.999277
	VP0987	hypothetical protein	-0.153538	1	1.3537	0.981455
	VP0988	conserved hypothetical protein	0.258214	1	0.212833	0.999277
	VP0989	hypothetical protein	1.41047	1	0.919994	0.997085
	VP0990	conserved hypothetical protein	0.0254409	1	0.0474809	0.999277
	VP0991	hypothetical protein	-0.335651	1	-0.0903836	0.999277
	VP0992	pyruvate formate-lyase 1 activating enzyme	-0.189244	1	-0.227183	0.99261
	VP0993	conserved hypothetical protein	-0.376469	1	-0.204453	0.991031
	VP0994	formate acetyltransferase	-0.02033	1	-0.383598	0.901233
	VP0995	hypothetical protein	-0.469532	1	-0.00600583	0.999277
	VP0996	putative 54 kDa polar flagellar sheath protein A	-4.94736	1.39698e-05	-2.4631	1.71089e-29	Polar flagella
	VP0997	hypothetical protein	-3.96988	1	0.166205	NA
	VP0998	amino acid ABC transporter, ATP-binding protein	-0.903777	1	0.463145	0.903137
	VP0999	amino acid ABC transporter, periplasmic amino acid-binding protein	-0.853621	1	0.396557	0.901233
	VP1000	amino acid ABC transporter, permease protein	-1.11093	1	0.567325	0.82068
	VP1001	amino acid ABC transporter, permease protein	-0.430706	1	0.802505	0.305684
	VP1002	hypothetical protein	0.104025	1	-0.234441	0.919102
	VP1003	exodeoxyribonuclease III	-0.00479917	1	-0.0127185	0.999277
	VP1004	conserved hypothetical protein	0.272688	1	-0.178117	0.999277
	VP1005	primosomal replication protein N''	-0.400399	1	-0.080611	0.999277
	VP1006	conserved hypothetical protein	-0.377551	1	-0.143407	0.999277
	VP1007	ATP-dependent helicase, DinG family	-0.40159	1	-0.272052	0.875615
	VP1008	putative outer membrane porin protein%3B locus of qsr prophage	1.80891	0.652871	0.0392303	0.999277
	VP1009	hypothetical protein	0.0840716	1	0.119873	0.999277
	VP1010	pseudouridine synthase family 1 protein	0.127155	1	-0.396954	0.572792
	VP1011	isocitrate dehydrogenase	-0.409439	1	0.275654	0.903137
	VP1012	cold shock-like protein CspD	0.40311	1	0.0636803	0.999277
	VP1013	conserved hypothetical protein	0.0913833	1	-0.111085	0.999277
	VP1014	ATP-dependent Clp protease, ATP-binding subunit ClpA	0.104166	1	0.123277	0.999277
	VP1015	hypothetical protein	-0.371042	1	0.0556568	0.999277
	VP1016	initiation factor IF-1	0.0322654	1	-0.100818	0.999277
	VP1017	arginyl-tRNA-protein transferase-related protein	0.0576061	1	-0.0624124	0.999277
	VP1018	leucyl/phenylalanyl-tRNA-protein transferase	-0.147216	1	-0.0202998	0.999277
	VP1019	putative outer membrane protein	-0.218615	1	0.314613	0.938797
	VP1020	3-phosphoshikimate 1-carboxyvinyltransferase	-0.0251877	1	0.152428	0.999277
	VP1021	conserved hypothetical protein	0.467446	1	-0.137991	0.999277
	VP1022	DNA topoisomerase I	0.0252257	1	-0.0177261	0.999277
	VP1023	glucose-1-phosphate adenylyltransferase	-1.66257	0.0432853	-1.08301	3.17869e-12
	VP1024	glycogen synthase	-1.5908	0.237322	-1.04427	1.69567e-06
	VP1025	putative beta-ketoadipate enol-lactone hydrolase	-0.571942	1	-0.343864	0.545843
	VP1026	hypothetical protein	-0.102717	1	0.0774382	0.999277
	VP1027	conserved hypothetical protein	0.342538	1	0.379769	0.819996
	VP1028	conserved hypothetical protein	1.11242	0.0560028	0.238154	0.938476
	VP1029	hypothetical protein	2.32444	0.000556082	1.15275	0.0141051
	VP1030	transcriptional regulator, LacI family	-0.380965	1	-0.266959	0.893095
	VP1031	TorD protein	0.141978	1	0.129914	0.999277
	VP1032	DNA-binding response regulator TorR	-0.0558967	1	0.0411815	0.999277
	VP1033	conserved hypothetical protein	-0.150961	1	-0.0185225	0.999277
	VP1034	SmtA protein	-0.0801999	1	0.120556	0.999277
	VP1035	MukF protein	0.025079	1	0.115574	0.999277
	VP1036	MukE protein	0.0707074	1	0.0433004	0.999277
	VP1037	cell division protein MukB	0.0530675	1	-0.0276433	0.999277
	VP1038	hypothetical protein	-0.45651	1	-0.226972	0.999277
	VP1039	hypothetical protein	-1.0647	1	0.0433777	NA
	VP1040	hypothetical protein	-0.0920621	1	0.0906091	0.999277
	VP1041	gonadoliberin III-related protein	-0.121858	1	-0.0378263	0.999277
	VP1042	hypothetical protein	-0.50627	1	1.42435	NA
	VP1043	hypothetical protein	0.0137581	1	-0.0869148	0.999277
	VP1044	conserved hypothetical protein	-0.213035	1	-0.237096	0.999277
	VP1045	conserved hypothetical protein	-0.0250219	1	-0.219301	0.999277
	VP1046	conserved hypothetical protein	-0.304447	1	-0.129721	0.999277
	VP1047	aspartyl-tRNA synthetase	-0.0789164	1	-0.0722529	0.999277
	VP1048	crossover junction endodeoxyribonuclease RuvC	-0.256875	1	-0.204546	0.99384
	VP1049	hypothetical protein	-0.128785	1	0.262638	0.999277
	VP1050	hypothetical protein	-0.419176	1	-0.298492	0.999277
	VP1051	holliday junction DNA helicase RuvA	-0.0632232	1	-0.119281	0.999277
	VP1052	holliday junction DNA helicase RuvB	0.0837067	1	-0.0430286	0.999277
	VP1053	cytochrome d ubiquinol oxidase, subunit I	0.558855	1	-0.788634	0.142302
	VP1054	cytochrome d ubiquinol oxidase, subunit II	0.750751	1	-0.797203	0.132587
	VP1055	conserved hypothetical protein	0.714326	1	-0.820776	0.0491713
	VP1056	conserved hypothetical protein	0.137773	1	-0.0384196	0.999277
	VP1057	TolQ protein	0.400935	1	0.154276	0.999277
	VP1058	TolR membrane protein	0.454979	1	0.13467	0.999277
	VP1059	TolA protein	0.387913	1	-0.00154899	0.999277
	VP1060	TolB protein	0.155978	1	0.129408	0.999277
	VP1061	peptidoglycan-associated lipoprotein	0.154367	1	0.164021	0.999277
	VP1062	conserved hypothetical protein	0.108306	1	0.0739485	0.999277
	VP1063	quinolinate synthetase A	-0.0167561	1	-0.124788	0.999277
	VP1064	putative eukaryotic-type potassium channels	-0.0734873	1	0.111231	0.999277
	VP1065	putative membrane protein	-0.270764	1	0.135843	0.999277
	VP1066	hypothetical protein	-0.0802809	1	-0.289136	0.930011
	VP1067	conserved hypothetical protein	-0.24573	1	-0.133828	0.999277
	VP1068	hypothetical protein	-0.0435133	1	-0.149932	0.999277
	VP1069	sensor histidine kinase	-0.183922	1	-0.0156117	0.999277
	VP1070	conserved hypothetical protein	-0.451785	1	-0.199994	0.999277
	VP1071	hypothetical protein	0.00173081	1	-0.594288	0.991031
	VP1072	putative helicase	-0.281609	1	-0.182073	0.999277
	VP1073	putative immunity repressor protein	-0.190905	1	0.209078	0.999277
	VP1074	hypothetical protein	-0.258403	1	-0.083039	0.999277
	VP1075	hypothetical protein	0.252934	1	0.439664	0.882125
	VP1076	hypothetical protein	-0.0410426	1	-0.101322	0.999277
	VP1077	integrase, phage family	-0.249229	1	0.0462651	0.999277
	VP1078	hypothetical protein	-0.320926	1	0.0621389	0.999277
	VP1079	hypothetical protein	-0.0447982	1	0.217829	0.954753
	VP1080	hypothetical protein	-0.883054	1	-0.0458496	0.999277
	VP1081	hypothetical protein	-0.508663	1	-0.439974	0.402768
	VP1082	hypothetical protein	-0.408202	1	-0.340689	0.757642
	VP1083	putative ATP-dependent DNA helicase	-0.599646	1	-0.383482	0.321331
	VP1084	hypothetical protein	-0.576409	1	-0.198923	0.999277
	VP1085	hypothetical protein	-0.226346	1	-0.139928	0.999277
	VP1086	hypothetical protein	0.369935	1	0.304317	0.999277
	VP1087	hypothetical protein	1.46392	0.481984	0.729916	0.00456975
	VP1088	putative chemotaxis transducer	1.78248	0.520821	0.0177381	0.999277
	VP1091	putative transmembrane protein affecting septum formation and cell membrane permeability	-0.307566	1	0.205287	0.938797
	VP1092	acridine efflux pump	-0.138638	1	0.202584	0.991031
	VP1093	putative transcriptional regulator	-0.137193	1	0.0458512	0.999277
	VP1094	conserved hypothetical protein	0.18694	1	0.301666	0.942221
	VP1095	hypothetical protein	-0.867994	1	-0.818827	0.13523
	VP1096	putative tryptophanyl-tRNA synthetase	-0.289636	1	-0.313784	0.901233
	VP1097	putative ATP-dependent dsDNA exonuclease SbcC	0.165612	1	0.484019	0.999277
	VP1098	putative phospholipase C precursor	-0.0126066	1	-0.087489	0.999277
	VP1099	tRNA-(MS[2]IO[6]A)-hydroxylase	-0.0917071	1	-0.184948	0.999277
	VP1100	hypothetical protein	0.374978	1	0.0352965	0.999277
	VP1101	cys regulon transcriptional activator	0.0455626	1	0.206595	0.980909
	VP1102	hypothetical protein	-0.175408	1	0.00885031	0.999277
	VP1103	alanine dehydrogenase	-0.595591	1	0.445489	0.704271
	VP1104	leucine-responsive regulatory protein	-0.123012	1	0.223827	0.982026
	VP1105	putative cell division protein FtsK	-0.0430091	1	-0.0111332	0.999277
	VP1106	outer membrane lipoproteins carrier protein	0.329165	1	0.318263	0.756433
	VP1107	conserved hypothetical protein	0.11961	1	0.0657654	0.999277
	VP1108	seryl-tRNA synthetase	0.00416597	1	-0.0471299	0.999277
	VP1109	hypothetical protein	0.0738081	1	0.289042	0.986842
	VP1110	hypothetical protein	0.2159	1	0.125619	0.999277
	VP1111	putative zinc-finger containing protein	0.38295	1	0.213546	0.999277
	VP1112	adenosylmethionine-8-amino-7-oxononanoate aminotransferase	-0.591125	1	0.144576	0.999277
	VP1113	biotin synthase	0.725831	1	-0.165479	0.999277
	VP1114	8-amino-7-oxononanoate synthase	-0.413005	1	0.136104	0.999277
	VP1115	biotin synthesis protein BioC	-0.026945	1	0.195407	0.999277
	VP1116	dethiobiotin synthetase	-0.101243	1	0.178292	0.999277
	VP1117	hypothetical protein	1.27682	1	0.179208	0.999277
	VP1118	heat shock protein HtpX	0.255158	1	0.437329	0.809674
	VP1119	putative transcriptional regulator	0.158078	1	1.07245	0.661879
	VP1120	oxidoreductase, short-chain dehydrogenase/reductase family	0.253509	1	0.264593	0.999277
	VP1121	conserved hypothetical protein	-0.540544	1	0.134153	0.999277
	VP1122	conserved hypothetical protein	-0.126483	1	-0.351749	0.999277
	VP1123	cyclopropane-fatty-acyl-phospholipid synthase	0.103024	1	-0.23613	0.999277
	VP1124	hypothetical protein	-0.0312348	1	0.285788	0.999277
	VP1125	conserved hypothetical protein	-0.0408897	1	0.436489	0.999277
	VP1126	hypothetical protein	-0.124902	1	-0.476693	0.999277
	VP1128	adenylosuccinate lyase	-0.207057	1	-0.223284	0.938797
	VP1129	conserved hypothetical protein	0.130074	1	-0.154852	0.999277
	VP1130	tRNA (5-methylaminomethyl-2-thiouridylate)-methyltransferase	0.251101	1	-0.16712	0.999277
	VP1131	hypothetical protein	-0.438098	1	-0.759309	0.679871
	VP1132	inosine-guanosine kinase	-0.0634837	1	-0.114919	0.999277
	VP1133	DNA-binding protein H-NS	-12.5033	9.79527e-15	-0.0190539	0.999277
	VP1134	conserved hypothetical protein	1.07974	0.82467	-0.0742224	0.999277
	VP1135	hypothetical protein	-0.0149019	1	0.146648	0.999277
	VP1136	putative transcription regulator TxR	-0.0460818	1	-0.104624	0.999277
	VP1137	ATP phosphoribosyltransferase	-0.305158	1	0.238734	0.999277
	VP1138	histidinol dehydrogenase	-0.320584	1	0.230685	0.999277
	VP1139	histidinol-phosphate aminotransferase	-0.0377541	1	0.156897	0.999277
	VP1140	imidazoleglycerol-phosphate dehydratase/histidinol-phosphatase	-0.196493	1	-0.059517	0.999277
	VP1141	amidotransferase HisH	0.0291944	1	0.0312038	0.999277
	VP1142	phosphoribosylformimino-5-aminoimidazole carboxamide ribotide isomerase	-0.131717	1	0.350852	0.991031
	VP1143	imidazoleglycerol-phosphate synthase, cyclase subunit	-0.116472	1	0.128008	0.999277
	VP1144	phosphoribosyl-AMP cyclohydrolase/phosphoribosyl-ATP pyrophosphohydrolase	-0.213413	1	0.270277	0.938797
	VP1145	conserved hypothetical protein	-0.531488	1	-0.0801215	0.999277
	VP1147	conserved hypothetical protein	-0.135948	1	-0.21124	0.938797
	VP1148	conserved hypothetical protein	-0.391881	1	-0.428663	0.19579
	VP1149	peptidyl-prolyl cis-trans isomerase B	-0.118273	1	-0.16839	0.989289
	VP1150	cysteinyl-tRNA synthetase	-0.180543	1	-0.183302	0.999277
	VP1151	thymidine kinase	-0.298656	1	-0.528816	0.451477
	VP1152	conserved hypothetical protein	-0.10414	1	-0.104408	0.999277
	VP1153	conserved hypothetical protein	-0.16036	1	0.0850593	0.999277
	VP1154	putative transcriptional regulator	0.153884	1	0.108719	0.999277
	VP1155	putative membrane protein	-0.507366	1	0.107951	0.999277
	VP1156	DNA-binding protein inhibitor Id-2-related protein	-0.287744	1	-0.429121	0.991031
	VP1157	putative formate transporter 1	-0.27387	1	-0.35536	0.997085
	VP1158	hypothetical protein	0.39917	1	-0.447019	0.999277
	VP1159	hypothetical protein	-0.127729	1	0.122458	0.999277
	VP1160	NapE protein	1.07976	1	0.188411	0.999277
	VP1161	cytochrome c-type protein TorC	0.373459	1	0.531262	0.0704808
	VP1162	trimethylamine-N-oxide reductase	0.108734	1	0.400025	0.323912
	VP1163	putative alpha-1,6-galactosidase	-0.836597	1	-0.0920285	0.999277
	VP1164	hypothetical protein	-1.31761	0.60025	0.228095	0.999277
	VP1165	conserved hypothetical protein	-0.00736436	1	-0.0930456	0.999277
	VP1166	hypothetical protein	-0.11286	1	-0.201835	0.999277
	VP1167	peptide ABC transporter, ATP-binding protein	-0.0384168	1	-0.0635771	0.999277
	VP1168	peptide ABC transporter, ATP-binding protein	-0.0167102	1	-0.0303199	0.999277
	VP1169	peptide ABC transporter, permease protein	-0.188197	1	0.0498412	0.999277
	VP1170	peptide ABC transporter, permease protein	-0.0627136	1	-0.0798451	0.999277
	VP1171	peptide ABC transporter, periplasmic peptide-binding protein	-0.04151	1	-0.0561955	0.999277
	VP1172	psp operon transcriptional activator	0.306712	1	0.175796	0.999277
	VP1173	phage shock protein A	0.474076	1	0.333679	0.535673
	VP1174	phage shock protein B	1.16549	1	0.439961	0.844482
	VP1175	phage shock protein C	0.658598	1	0.441096	0.396334
	VP1176	putative multidrug resistance protein	-0.25903	1	-0.127879	0.999277
	VP1177	putative periplasmic linker protein	0.414364	1	0.174361	0.999277
	VP1178	transporter, AcrB/D/F family	-0.25265	1	0.0268643	0.999277
	VP1179	DNA-3-methyladenine glycosidase I	-0.270029	1	-0.213686	0.999277
	VP1180	putative lipase activator protein	-0.57193	1	0.137591	0.999277
	VP1181	lactonizing lipase	2.50618	0.214913	-1.11003	0.797436
	VP1182	cystathionine beta-lyase	0.0580988	1	0.0718563	0.999277
	VP1183	cardiolipin synthase	-0.0065963	1	0.0116828	0.999277
	VP1184	putative sodium-dependent transporter	-0.482192	1	0.00630532	0.999277
	VP1185	putative chemotaxis transducer	0.6503	1	0.126406	0.999277
	VP1186	pseudouridine synthase Rlu family protein	-0.321777	1	-0.356444	0.938797
	VP1187	conserved hypothetical protein	0.117703	1	-0.142447	0.999277
	VP1188	putative ferredoxin oxidoreductase protein	-0.393404	1	-0.726063	0.938797
	VP1189	hybrid cluster protein%3B similar to prismane-protein homolog	0.0819526	1	-0.934962	0.0380891
	VP1190	putative sigma-54 dependent transcriptional regulator	-0.255926	1	-0.118139	0.999277
	VP1191	hypothetical protein	-1.30776	1	NA	NA
	VP1192	putative outer membrane lipoprotein Pcp	0.421151	1	0.111655	0.999277
	VP1193	conserved hypothetical protein	-0.340779	1	0.0573367	0.999277
	VP1194	putative ABC transporter, ATP-binding protein	0.0881844	1	0.399281	0.881116
	VP1195	putative ABC transporter, permease protein	0.128605	1	0.056248	0.999277
	VP1196	putative ABC transporter, periplasmic substrate-binding protein	-0.138878	1	0.319636	0.680747
	VP1197	hypothetical protein	-0.345404	1	-0.234168	0.999277
	VP1198	putative reductase	-0.542358	1	0.385507	0.999277
	VP1199	putative glutamate synthase, small chain	0.229496	1	0.501903	0.945222
	VP1200	putative thiosulfate sulfurtransferase	-0.79205	1	0.187986	0.999277
	VP1201	putative sensor-kinase	0.239955	1	-0.240265	0.999277
	VP1202	putative two-component response regulator	0.198076	1	-0.196422	0.999277
	VP1203	heat shock protein HslJ	0.145557	1	-0.0385851	0.999277
	VP1204	conserved hypothetical protein	-0.0179096	1	0.353513	0.999277
	VP1205	conserved hypothetical protein	0.143142	1	0.642228	0.400352
	VP1206	hypothetical protein	0.183014	1	0.594982	0.999277
	VP1207	UDP-sugar hydrolase	0.62204	1	0.285141	0.786946
	VP1208	putative amino group acetyl transferase	0.390907	1	-0.169765	0.999277
	VP1209	putative transcriptional regulator	0.326026	1	0.371953	0.999277
	VP1210	ribosomal protein L25	0.12671	1	-0.00297198	0.999277
	VP1211	sensor histidine kinase	-0.247857	1	-0.212095	0.826938
	VP1212	DNA-binding response regulator	-0.091734	1	0.00683254	0.999277
	VP1213	hypothetical protein	0.0479595	1	-0.0566717	0.999277
	VP1214	helicase-related protein	0.0369605	1	-0.102721	0.999277
	VP1215	ribosomal small subunit pseudouridine synthase A	-0.437953	1	-0.247126	0.991031
	VP1216	multidrug resistance protein	-0.962212	0.667093	-0.203432	0.999277
	VP1217	hypothetical protein	-0.764176	1	0.0451858	0.999277
	VP1218	putative outer membrane protein precursor	1.48224	1	0.875035	0.722932
	VP1219	putative deca-heme c-type cytochrome	2.6102	0.299299	0.786847	0.999277
	VP1220	putative 83 kDa decaheme outer membrane cytochrome c	1.47248	0.608281	0.224098	0.999277
	VP1221	putative cytochrome subunit of sulfide dehydrogenase precursor	2.94317	4.76498e-05	0.644357	0.962609
	VP1222	putative cytochrome c-type protein	0.875219	1	0.485254	0.970579
	VP1223	conserved hypothetical protein	0.126081	1	0.201959	0.986842
	VP1224	adhesin	0.123647	1	0.282423	0.811229
	VP1225	ABC transporter, ATP-binding protein	0.270448	1	-0.0523442	0.999277
	VP1226	conserved hypothetical protein	0.0647056	1	-0.318882	0.797412
	VP1227	conserved hypothetical protein	-0.0198523	1	0.0947711	0.999277
	VP1228	Na+/H+-antiporter protein	-0.0698286	1	0.0960473	0.999277
	VP1229	Na+/H+-antiporter protein	0.0401207	1	0.480031	0.661516
	VP1230	oxidoreductase, acyl-CoA dehydrogenase family	-0.247463	1	0.535014	0.469016
	VP1231	conserved hypothetical protein	0.0140808	1	-0.155838	0.999277
	VP1232	conserved hypothetical protein	-0.515822	1	-0.321347	0.875615
	VP1233	glutaredoxin 1	0.0395336	1	-0.0370174	0.999277
	VP1234	hypothetical protein	0.520808	1	-0.864598	NA
	VP1235	iron-containing alcohol dehydrogenase	-0.42091	1	0.0498705	0.999277
	VP1236	conserved hypothetical protein	-0.587675	1	-0.190195	0.973413
	VP1237	putative glutamate decarboxylase	-0.577181	1	-0.100364	0.999277
	VP1238	conserved hypothetical protein	-0.622743	0.683574	-0.0187404	0.999277
	VP1239	conserved hypothetical protein	-0.793244	1	-0.0854478	0.999277
	VP1240	hypothetical protein	-0.474965	1	-0.341005	0.803146
	VP1241	conserved hypothetical protein	-1.31053	0.38144	-0.225558	0.999277
	VP1243	hypothetical protein	-0.0806097	1	-0.299762	0.753824
	VP1244	response regulator	-0.304424	1	-0.294076	0.978576
	VP1245	response regulator	-0.188481	1	-0.0389519	0.999277
	VP1246	hypothetical protein	-0.301283	1	-0.145243	0.999277
	VP1247	phosphoserine aminotransferase	0.0545278	1	0.159646	0.999277
	VP1248	D-serine dehydratase	0.0723693	1	-0.0210049	0.999277
	VP1249	transport ATP-binding protein CydC	-0.0952249	1	-0.0138897	0.999277
	VP1250	transport ATP-binding protein CydD	-0.202019	1	-0.0818896	0.999277
	VP1251	thioredoxin reductase	0.141308	1	-0.058416	0.999277
	VP1252	hypothetical protein	-0.265001	1	0.784815	0.113828
	VP1253	NifS-related protein	-0.127604	1	0.811118	0.0941822
	VP1254	conserved hypothetical protein	0.367533	1	0.0912816	0.999277
	VP1255	GGDEF family protein	0.32964	1	0.270812	0.989289
	VP1256	transporter, NadC family	-0.552541	1	-0.638095	0.159787
	VP1257	SanA protein	0.128803	1	-0.138665	0.999277
	VP1258	malate oxidoreductase	-0.0196088	1	-0.128834	0.999277
	VP1259	putative ATP-dependent helicase	-0.111808	1	0.0683567	0.999277
	VP1260	outer membrane phospholipase, chain A	-2.07049	0.0573213	-1.33242	7.44272e-09
	VP1261	hypothetical protein	-0.776314	1	-1.17025	0.0704327
	VP1262	putative alkaline phosphatase	0.105356	1	0.215965	0.999277
	VP1263	putative phosphoribosylaminoimidazole-succinocarboxamide synthase	-0.244363	1	-0.211398	0.893095
	VP1264	hypothetical protein	0.275543	1	0.326666	0.991031
	VP1265	hypothetical protein	0.354392	1	0.773475	0.0841109
	VP1266	hypothetical protein	-0.0972519	1	-0.169132	0.99261
	VP1267	putative lipoprotein	0.396749	1	-0.143112	0.999277
	VP1268	hypothetical protein	-0.322415	1	-0.279235	0.938797
	VP1269	hypothetical protein	-0.0661489	1	-0.150364	0.999277
	VP1270	conserved hypothetical protein	-0.0551308	1	0.382401	0.412578
	VP1271	conserved hypothetical protein	0.169894	1	0.141034	0.999277
	VP1272	hypothetical protein	-0.132321	1	-0.37609	0.79018
	VP1273	histidine ammonia-lyase	-0.949148	1	0.277435	0.991031
	VP1274	urocanate hydratase	-1.00082	1	0.220683	0.999277
	VP1275	formiminoglutamase	-0.537874	1	0.302977	0.982562
	VP1276	imidazolonepropionase	-0.790094	1	0.443565	0.809674
	VP1277	histidine utilization repressor	0.0636484	1	0.184903	0.999277
	VP1278	putative SpoOM-related protein	-0.176696	1	0.236864	0.991031
	VP1279	hypothetical protein	0.441779	1	0.302732	0.814589
	VP1280	threonyl-tRNA synthetase	-0.0341284	1	-0.0576524	0.999277
	VP1281	large subunit ribosomal protein L35	-0.174173	1	0.0700223	0.999277
	VP1282	large subunit ribosomal protein L20	-0.160616	1	0.0450141	0.999277
	VP1283	conserved hypothetical protein	-0.149879	1	0.227004	0.999277
	VP1284	hypothetical protein	-0.0621182	1	0.0840329	0.999277
	VP1285	putative transcriptional regulator	0.219817	1	0.335322	0.881116
	VP1286	putative integral membrane protein	0.442156	1	0.49214	0.679871
	VP1287	hyopothetical protein	0.375548	1	0.353786	0.999277
	VP1288	hypothetical protein	0.441651	1	0.442938	0.954753
	VP1289	GGDEF family protein	0.096568	1	0.0658012	0.999277
	VP1290	phenylalanyl-tRNA synthetase, alpha chain	-0.0511957	1	-0.168355	0.999277
	VP1291	phenylalanyl-tRNA synthetase, beta chain	-0.0036257	1	-0.159912	0.999277
	VP1292	hypothetical protein	-0.172787	1	1.23601	0.99384
	VP1293	conserved hypothetical protein	-0.296639	1	-0.0857767	0.999277
	VP1294	integration host factor, alpha subunit	0.399109	1	0.307855	0.999277
	VP1295	hypothetical protein	0.015396	1	0.321584	0.999277
	VP1296	thiopurine methyltransferase	0.379537	1	0.131883	0.999277
	VP1297	phosphoribosylglycinamide formyltransferase 2	-0.288557	1	-0.500774	0.205508
	VP1298	cytidine deaminase	0.981491	1	1.35531	0.464507
	VP1299	conserved hypothetical protein	-0.0269587	1	0.307306	0.811229
	VP1300	conserved hypothetical protein	-0.442436	1	0.439371	0.79018
	VP1301	exodeoxyribonuclease I	-0.197806	1	-0.181634	0.99261
	VP1302	sodium/dicarboxylate symporter	-0.186073	1	-0.31252	0.986842
	VP1303	hypothetical protein	0.0670978	1	0.308978	0.903137
	VP1304	nicotinate-nucleotide-dimethylbenzimidazole phosphoribosyltransferase	-0.287612	1	0.284342	0.820794
	VP1305	cobalamin (5'-phosphate) synthase	0.0259379	1	0.258898	0.878582
	VP1306	cobinamide kinase/cobinamide phosphate guanylyltransferase	-0.297259	1	-0.00233046	0.999277
	VP1307	putative alpha-ribazole-5'-phosphate phosphatase CobC	-0.229964	1	0.17874	0.999277
	VP1308	putative oligopeptidase	-0.088513	1	0.166729	0.981455
	VP1309	hypothetical protein	0.0288521	1	0.214748	0.999277
	VP1310	succinylglutamate desuccinylase	-0.344824	1	0.16589	0.997085
	VP1311	putative vitamin B12 ABC transporter, permease protein BtuC	-0.0265645	1	-0.113213	0.999277
	VP1312	putative vitamin B12 ABC transporter, ATP-binding protein BtuD	-0.574159	1	-0.185792	0.999277
	VP1313	hypothetical protein	-0.150456	1	-0.264534	0.982026
	VP1314	hypothetical protein	0.110166	1	-0.325639	0.826938
	VP1315	putative multidrug resistance protein	-0.242943	1	-0.227149	0.999277
	VP1316	transcriptional regulator, LysR family	-0.141807	1	0.510992	0.707983
	VP1317	putative glutaredoxin	0.26967	1	0.0141213	0.999277
	VP1318	putative flippase	2.76705	0.000371753	1.27948	0.207696
	VP1319	hypothetical protein	3.13928	0.000216156	0.813378	0.585806
	VP1320	putative CDP-ribitol pyrophosphorylase	2.73059	0.00488859	0.914216	0.228024
	VP1321	putative dTDP-glucose 4-6-dehydratase	2.51637	8.96933e-07	0.28223	0.999277
	VP1322	putative LicD1 protein	2.46084	0.0113907	0.488751	0.733011
	VP1323	conserved hypothetical protein	-0.0731189	1	-0.440894	0.638895
	VP1324	conserved hypothetical protein	-0.217316	1	-0.153586	0.999277
	VP1325	hypothetical protein	3.52058	3.70771e-05	0.727036	0.881116
	VP1326	hypothetical protein	3.99384	3.53795e-23	0.170165	0.999277
	VP1327	hypothetical protein	0.106476	1	-0.137171	0.999277
	VP1328	putative transcription regulator	0.479219	1	0.295734	0.953231
	VP1329	fatty aldehyde dehydrogenase	-1.19898	1	0.70366	0.400352
	VP1330	proline racemase	-0.55364	1	0.754615	0.453581
	VP1331	D-amino acid dehydrogenase, small subunit	-0.982118	1	-0.102056	0.999277
	VP1332	probable binding protein component of ABC transporter	0.342244	1	0.639751	0.639833
	VP1333	ornithine cyclodeaminase Ocd2	-0.589579	1	0.893509	0.383041
	VP1335	probable dihydrodipicolinate synthetase	-0.0473148	1	0.607675	0.803146
	VP1336	probable ATP-binding component of ABC transporter	-0.285255	1	0.072957	0.999277
	VP1337	putative permease of ABC transporter	-0.507043	1	-0.180071	0.999277
	VP1338	probable permease of ABC transporter	-0.232687	1	-0.615804	0.982026
	VP1339	hypothetical protein	-0.088952	1	-0.201333	0.999277
	VP1340	collagenase	1.16472	1	0.293236	0.999277
	VP1342	putative aminopeptidase	0.000710466	1	0.109217	0.999277
	VP1343	oligopeptide ABC transporter, ATP-binding protein	0.608627	1	-0.825394	0.999277
	VP1344	oligopeptide ABC transporter, ATP-binding protein	1.6127	1	1.86073	0.704271
	VP1345	oligopeptide ABC transporter, permease protein	1.69273	1	-0.0954993	NA
	VP1346	oligopeptide ABC transporter, permease protein	0.552672	1	4.61961	NA
	VP1347	oligopeptide ABC transporter, periplasmic oligopeptide-binding protein	1.71642	1	1.24469	0.535673
	VP1348	peptidase, M20A family	-0.730459	1	-0.509494	0.999277
	VP1349	4-hydroxyphenylpyruvate dioxygenase	0.93953	1	0.786271	0.579664
	VP1350	putative oxidoreductase	-0.861031	1	0.288729	0.999277
	VP1351	conserved hypothetical protein	-0.534558	1	0.427798	0.981796
	VP1352	putative glutathione S-transferase	0.158164	1	0.1842	0.999277
	VP1353	hypothetical protein	0.150111	1	0.0387964	0.999277
	VP1354	hypothetical protein	0.109287	1	0.553129	0.999277
	VP1355	hypothetical protein	1.19791	1	0.633253	0.624942
	VP1356	hypothetical protein	1.38143	0.49438	0.922556	0.376597
	VP1357	hypothetical protein	1.94352	0.025792	0.685536	0.753824
	VP1358	hypothetical protein	0.94576	0.97347	0.781771	0.79018
	VP1359	conserved hypothetical protein	-2.88195	1	0.471916	NA
	VP1360	hypothetical protein	-2.17081	1	NA	NA
	VP1361	putative ABC transport system permease protein	-0.980297	1	0.999953	0.950786
	VP1362	hypothetical protein	-1.37065	1	NA	NA
	VP1363	ABC transporter, ATP-binding protein	-0.774502	1	-0.529703	0.999277
	VP1364	possible ABC transport system periplasmic substrate-binding protein	0.269973	1	0.650371	0.915539
	VP1365	putative M20/M25/M40 family peptidase	-0.492415	1	0.587925	0.207137
	VP1366	putative pyridoxine kinase	-0.140326	1	0.214572	0.999277
	VP1367	putative transcriptional regulator, LysR family	-0.0136524	1	0.0327518	0.999277
	VP1368	hypothetical protein	0.133553	1	-0.114186	0.999277
	VP1369	hypothetical protein	-0.860496	1	0.140968	0.999277
	VP1370	conserved hypothetical protein	-0.569996	1	0.215255	0.999277
	VP1371	putative phosphoglycerate mutase family protein	-0.348406	1	0.161348	0.999277
	VP1372	hypothetical protein	0.113034	1	0.49248	0.891492
	VP1373	putative acetyltransferase	0.133998	1	0.338129	0.999277
	VP1374	putative transporter	-1.7471	1	-0.0379547	0.999277
	VP1375	sensor histidine kinase	-1.08777	1	-0.231236	0.999277
	VP1376	putative chemotaxis protein CheY	-0.533992	1	-0.155254	0.999277
	VP1377	hypothetical protein	0.374409	1	-0.0482401	0.999277
	VP1378	putative HD-GYP domain containing protein	0.233819	1	0.0562439	0.999277
	VP1379	putative homoserine/homoserine lactone efflux protein	0.199079	1	0.0559961	0.999277
	VP1380	conserved hypothetical protein	0.0386255	1	0.298939	0.915539
	VP1381	pyruvate formate lyase activating enzyme	-0.130823	1	0.430817	0.287384
	VP1382	transcriptional regulator, LysR family	0.016832	1	-0.237675	0.999277
	VP1383	conserved hypothetical transmembrane protein	0.0883161	1	-0.17489	0.999277
	VP1384	hypothetical protein	2.27984	0.863691	NA	NA
	VP1385	conserved hypothetical protein	3.76214	5.21363e-09	0.23276	0.999277
	VP1386	hypothetical protein	2.90755	4.19918e-07	0.566335	0.600434
	VP1387	hypothetical protein	1.47898	2.47645e-05	0.315901	0.689203
	VP1388	hypothetical protein	-0.185616	1	-0.0415351	0.999277
	VP1389	hypothetical protein	-0.281132	1	0.0238843	0.999277
	VP1390	hypothetical protein	-0.259045	1	-0.0812436	0.999277
	VP1391	putative transcriptional regulator	3.18695	1.14441e-12	0.280125	0.999277	T6SS1
	VP1392	putative ClpA/B-type protease	3.67383	3.36794e-07	0.724556	0.113002
	VP1393	BfdA	2.58166	0.00362602	-0.879417	0.0397687
	VP1394	putative VgrG protein	2.63316	2.99373e-13	0.114785	0.999277
	VP1395	hypothetical protein	2.27158	1.36835e-06	0.0138163	0.999277
	VP1396	hypothetical protein	2.38057	1.33419e-05	-0.0241311	0.999277
	VP1397	hypothetical protein	2.18072	8.68945e-08	0.673817	0.628869
	VP1398	hypothetical protein	2.26671	3.88172e-05	-0.109541	0.999277
	VP1399	hypothetical protein	1.99621	0.000855579	0.34334	0.986842
	VP1400	hypothetical protein	2.31054	0.000879038	0.771214	0.159787
	VP1401	hypothetical protein	2.69545	1.31208e-07	0.276582	0.970579
	VP1402	conserved hypothetical protein	2.42121	9.9469e-06	0.104375	0.999277
	VP1403	conserved hypothetical protein	2.41178	0.0219629	0.316881	0.893095
	VP1404	hypothetical protein	1.57567	0.286173	-0.211213	0.999277
	VP1405	hypothetical protein	1.66396	0.000297069	0.126834	0.999277
	VP1406	hypothetical protein	1.19832	0.82467	-0.0725039	0.999277
	VP1407	putative transcriptional regulator	2.37603	0.000176425	0.29744	0.986842
	VP1408	putative IcmF-related protein	2.42181	2.56622e-10	-0.0124884	0.999277
	VP1409	hypothetical protein	3.08749	0.000202497	-0.0621008	0.999277
	VP1410	hypothetical protein	3.53222	1.24746e-08	-0.109882	0.999277
	VP1411	hypothetical protein	2.2696	3.76255e-05	0.131464	0.999277
	VP1412	hypothetical protein	1.48099	0.555758	0.489057	0.999277
	VP1413	conserved hypothetical protein	2.68007	2.05588e-05	-0.466452	0.770045
	VP1414	hypothetical protein	2.12494	0.00809289	0.511235	0.950786
	VP1415	hypothetical protein	0.717514	1	0.126498	0.999277
	VP1416	hypothetical protein	0.860868	1	0.252106	0.938797
	VP1417	hypothetical protein	1.24008	0.359118	0.45728	0.24361
	VP1418	hypothetical protein	2.82346	1	1.14326	0.121447
	VP1419	hypothetical protein	3.61798	7.19154e-09	1.43819	2.64514e-05
	VP1420	hypothetical protein	2.8695	2.59627e-09	0.655584	0.0841109
	VP1421	hypothetical protein	3.00365	0.00204699	0.213643	0.999277
	VP1422	SM-20-related protein	-0.231101	1	-0.152716	0.999277
	VP1423	conserved hypothetical protein	-0.968651	0.305745	-0.314913	0.763849
	VP1424	hypothetical protein	0.516575	1	NA	NA
	VP1425	putative alcohol dehydrogenase	-0.12708	1	0.512147	0.79018
	VP1426	tyrosine-specific transport protein	0.0156624	1	0.214634	0.947239
	VP1427	conserved hypothetical protein	-0.504552	1	0.026123	0.999277
	VP1430	hypothetical protein	0.33745	1	-0.0928268	0.999277
	VP1431	putative ATP-binding component of a transport system	-0.0935251	1	0.181563	0.999277
	VP1432	ATP-binding component of a transport system	-0.293538	1	0.28126	0.950786
	VP1433	hypothetical protein	-1.30551	1	NA	NA
	VP1434	putative V10 pilin	0.265417	1	0.0908473	0.999277
	VP1435	putative sodium/glutamate symporter	0.0988957	1	-0.236731	0.999277
	VP1436	hypothetical protein	-0.0477607	1	0.10844	0.999277
	VP1437	hypothetical protein	0.665497	1	NA	NA
	VP1438	DnaK-related protein	0.321234	1	-0.0710551	0.999277
	VP1439	DnaK-related protein	0.374315	1	0.177445	0.999277
	VP1440	hypothetical protein	0.585789	1	0.485418	0.585806
	VP1441	GGDEF family protein	-0.270596	1	-0.0874697	0.999277
	VP1442	conserved hypothetical protein	0.051131	1	-0.324	0.999277
	VP1443	hypothetical protein	1.2248	1	0.631155	0.0961453
	VP1444	hypothetical protein	-0.00897526	1	-0.232894	0.893095
	VP1445	hypothetical protein	0.19469	1	-0.155996	0.999277
	VP1446	hypothetical protein	-0.36531	1	-0.321659	0.826938
	VP1447	putaive anaerobic dimethyl sulfoxide reductase, subunit A	1.23746	1	0.5963	0.874825
	VP1448	anaerobic dimethyl sulfoxide reductase, subunit B	-0.944188	1	-0.207094	0.999277
	VP1449	putative anaerobic dimethyl sulfoxide reductase, chain C	-0.0776229	1	0.407478	0.999277
	VP1450	putative component of anaerobic dehydrogenases	-0.322775	1	-0.18073	0.999277
	VP1451	putative ferredoxin-type protein NapF	0.586135	1	1.46917	0.938797
	VP1452	acyl carrier protein phosphodiesterase	0.392897	1	0.183278	0.999277
	VP1453	ATP-dependent helicase HrpA	-0.220058	1	-0.0886469	0.999277
	VP1454	hypothetical protein	-0.51663	1	-0.964457	9.99984e-06
	VP1455	hypothetical protein	0.270662	1	0.313254	0.967622
	VP1456	transporter, BCCT family	0.0012875	1	0.00703566	0.999277
	VP1457	hypothetical protein	0.485303	1	-0.247323	0.999277
	VP1458	hypothetical protein	-3.57671	0.143856	-2.32065	0.0241527
	VP1459	putative intercellular adhesion protein A (biofilm formation)	-1.92485	0.236937	-1.29868	0.386031
	VP1460	hypothetical protein	-2.28383	1	NA	NA
	VP1461	putative glycosyl transferase	-1.31321	1	-2.29377	0.525845
	VP1462	putative polysaccharide export protein	-1.27213	1	-0.996382	0.756433
	VP1463	putative glycosyltransferase	-1.16509	1	-0.801181	0.938797
	VP1464	putative membrane protein of ExoQ family, involved in exopolysaccharide production	-2.15687	0.187182	-1.36988	0.304584
	VP1465	putative lipopolysaccharide biosynthesis protein	-1.37143	1	-0.872394	0.954753
	VP1466	hypothetical protein	-1.55617	1	-2.01399	0.179922
	VP1467	putative galactosyltransferase	-1.81473	1	-1.40264	0.588184
	VP1468	putative hexosyltransferase	-0.237371	1	-1.30304	0.624942
	VP1469	putative LuxO repressor protein	-0.457389	1	0.0692799	0.999277
	VP1470	hypothetical protein	0.136826	1	-0.236902	NA
	VP1471	hypothetical protein	1.19286	1	-0.796332	0.999277
	VP1472	phosphorelay protein	-0.731934	1	-0.12428	0.999277
	VP1473	putative capsular polysaccharide biosynthesis	-1.28695	1	-0.835356	0.991031
	VP1474	putative capsule transport protein, OtnA protein	-0.613887	1	-0.0343727	0.999277
	VP1475	hypothetical protein	-1.44026	1	-0.259032	0.999277
	VP1477	DNA ligase	-0.418937	1	-0.363413	0.999277
	VP1478	hypothetical protein	-0.0969316	1	-0.109294	0.999277
	VP1479	multidrug resistance protein NorM (Na+/drug antiporter)	-0.362867	1	-0.201682	0.999277
	VP1480	riboflavin synthase, alpha chain	0.537053	1	0.365284	0.844699
	VP1481	conserved hypothetical protein	-0.461966	1	0.0536791	0.999277
	VP1482	putative response regulator	-0.166121	1	0.102886	0.999277
	VP1483	hypothetical protein	-0.225865	1	-0.27424	0.991031
	VP1484	hypothetical protein	0.211918	1	0.168317	0.999277
	VP1485	lipoprotein NlpC	-0.0644273	1	0.262167	0.999277
	VP1486	methyl-accepting chemotaxis protein	0.174219	1	0.281648	0.999277
	VP1487	putative MutT/nudix family protein	0.715202	1	0.631681	0.999277
	VP1488	hypothetical protein	0.605557	1	0.359781	0.999277
	VP1489	hypothetical protein	-0.93489	1	2.26989	NA
	VP1490	hypothetical protein	0.467902	1	-0.364856	0.999277
	VP1491	hypothetical protein	1.15419	1	0.202397	0.999277
	VP1492	conserved hypothetical protein	-0.0232961	1	0.309695	0.999277
	VP1493	conserved hypothetical protein	-0.244442	1	-0.503734	0.710546
	VP1494	ROK family protein	-0.284007	1	-0.0504862	0.999277
	VP1495	hypothetical protein	0.291119	1	-0.0403521	0.999277
	VP1496	molybdopterin biosynthesis MoeA protein	-0.79331	0.336031	-0.0486497	0.999277
	VP1497	molybdopterin-guanine dinucleotide biosynthesis protein A	-0.548144	1	0.105294	0.999277
	VP1498	ABC transporter, ATP-binding protein	-1.28897	0.513489	0.122559	0.999277
	VP1499	ABC transporter, permease protein	-1.61391	0.328071	0.406016	0.710546
	VP1501	conserved hypothetical protein	-1.73705	0.0124888	0.685858	0.047118
	VP1502	sigma-54 dependent response regulator	-0.137323	1	0.181574	0.999277
	VP1503	sensor histidine kinase	-0.515854	1	-0.25297	0.947095
	VP1504	ABC transporter, ATP-binding protein	-0.403333	1	-0.469898	0.608043
	VP1506	formate dehydrogenase accessory protein	-1.19244	1	0.229707	0.999277
	VP1508	hypothetical protein	-1.55762	0.322568	0.554014	0.638895
	VP1509	hypothetical protein	-1.33367	1	0.311825	0.999277
	VP1510	iron-sulfur cluster-binding protein	-1.40035	0.530465	0.827289	0.115853
	VP1511	putative formate dehydrogenase-specific chaperone	-1.53858	1	0.775759	0.689169
	VP1512	hypothetical protein	-1.51205	0.790069	0.943426	0.504818
	VP1513	putative formate dehydrogenase large subunit	-1.42197	0.633187	0.756833	0.237228
	VP1514	formate dehydrogenase, iron-sulfur subunit	-1.10854	1	0.652132	0.451477
	VP1515	formate dehydrogenase, cytochrome b556 subunit	-1.58521	0.238301	0.724267	0.388395
	VP1516	hypothetical protein	-1.84827	0.0858655	0.811758	0.404407
	VP1517	putative Rhs-family protein	0.614033	1	-0.383455	0.781068
	VP1518	hypothetical protein	1.48788	1	0.243464	0.999277
	VP1519	hypothetical protein	1.03516	1	0.0906067	0.999277
	VP1520	hypothetical protein	1.37832	1	-0.613339	0.999277
	VP1521	hypothetical protein	0.939923	0.347815	0.341801	0.833163
	VP1522	hypothetical protein	0.56103	1	0.0368878	0.999277
	VP1523	putative ammonium transporter Amt	-0.795083	1	-0.28735	0.999277
	VP1524	nicotinate mononucleotide:5,6-dimethylbenzimidazole phosphoribosyltransferase	-0.097742	1	0.182982	0.999277
	VP1525	spermidine/putrescine ABC transporter, periplasmic spermidine/putrescine-binding protein	0.302154	1	-0.120344	0.999277
	VP1526	spermidine/putrescine ABC transporter, periplasmic spermidine/putrescine-binding protein	-0.0371539	1	-0.135487	0.999277
	VP1527	spermidine/putrescine ABC transporter, permease protein	0.347333	1	-0.229626	0.999277
	VP1528	spermidine/putrescine ABC transporter, permease protein	0.330721	1	-0.233068	0.999277
	VP1529	spermidine/putrescine ABC transporter, ATP-binding protein	0.161282	1	-0.208324	0.999277
	VP1530	hypothetical protein	0.213848	1	-0.204942	0.989289
	VP1531	putative Bax protein	0.101421	1	-0.134671	0.999277
	VP1532	hypothetical protein	-0.411215	1	-0.137058	0.999277
	VP1533	putative ATPase	-0.134184	1	-0.362679	0.935466
	VP1534	hypothetical protein	-2.4655	1	NA	NA
	VP1535	putative stress protein	0.0163707	1	0.00593585	0.999277
	VP1536	fumarate and nitrate reduction regulatory protein	-0.0170815	1	-0.173092	0.999277
	VP1537	conserved hypothetical protein	-0.182952	1	0.0136251	0.999277
	VP1538	FixS-related protein	-0.427366	1	-0.0590377	0.999277
	VP1539	cation transport ATPase, E1-E2 family	-0.505195	1	-0.136017	0.999277
	VP1540	hypothetical protein	-0.336987	1	-0.264601	0.74762
	VP1541	cytochrome c oxidase, subunit CcoP	-0.282462	1	0.0240413	0.999277
	VP1542	cytochrome c oxidase, subunit CcoQ	-0.222785	1	-0.00701854	0.999277
	VP1543	cytochrome c oxidase, subunit CcoO	-0.183925	1	0.111133	0.999277
	VP1544	cytochrome c oxidase, subunit CcoN	-0.326753	1	0.0801279	0.999277
	VP1545	hypothetical protein	0.186331	1	0.00395947	0.999277
	VP1546	hypothetical protein	0.0999614	1	-0.128259	0.999277
	VP1547	sensor histidine kinase/response regulator	-0.822287	1	-0.445782	0.400352
	VP1549	bacteriophage f237 ORF10	0.433603	1	0.0525332	0.999277
	VP1551	bacteriophage f237 ORF1	2.15648	1	-0.838095	0.999277
	VP1552	bacteriophage f237 ORF2	-2.87995	1	-1.01195	0.989289
	VP1554	bacteriophage f237 ORF4	-1.33104	1	0.169195	0.999277
	VP1556	bacteriophage f237 ORF5	0.396722	1	0.762165	0.999277
	VP1558	bacteriophage f237 ORF7	-2.20186	0.633187	-1.48283	0.608043
	VP1560	hypothetical protein	0.245268	1	0.829307	0.999277
	VP1561	bacteriophage f237 ORF8	0.0995553	1	-0.104292	0.999277
	VP1562	bacteriophage f237 ORF9	-0.0450006	1	0.350707	0.999277
	VP1563	hypothetical protein	1.10037	1	-0.634014	0.999277
	VP1564	hypothetical protein	-0.346994	1	-0.280567	0.621194
	VP1565	hypothetical protein	0.078913	1	NA	NA
	VP1566	putative structural protein P5 (Alteromonas phage PM2)	-0.373724	1	0.0754296	0.999277
	VP1567	hypothetical protein	-0.186931	1	NA	NA
	VP1574	hypothetical protein	-0.803787	1	NA	NA
	VP1575	putative major phage capsid protein	-0.0805725	1	-0.963845	NA
	VP1576	hypothetical protein	0.779512	1	NA	NA
	VP1577	hypothetical protein (Alteromonas phage PM2)	-1.11253	1	-0.994583	0.99384
	VP1578	hypothetical protein	-2.80098	0.863691	NA	NA
	VP1579	hypothetical protein	1.74463	1	-0.106783	0.999277
	VP1580	hypothetical protein	-0.70617	1	0.470767	NA
	VP1582	hypothetical protein	0.0739575	1	NA	NA
	VP1583	putative phage replication initiation protein (Alteromonas phage PM2)	-0.549355	1	0.0822333	0.999277
	VP1584	hypothetical protein	0.330584	1	0.857573	0.938797
	VP1585	hypothetical protein	2.79615	1	NA	NA
	VP1586	putative phage protein, Vpf148 [bacteriophage VfO3K6]	-0.0804067	1	-0.574255	0.805632
	VP1587	hypothetical protein	-0.416178	1	-0.12806	0.999277
	VP1588	hypothetical protein	-0.0144821	1	0.249172	0.999277
	VP1589	putative dehydrogenase	-0.112674	1	0.162465	0.999277
	VP1590	ATP-dependent protease LA-related protein	-0.153633	1	-0.580263	0.040124
	VP1591	3-hydroxydecanoyl-(acyl-carrier-protein) dehydratase	0.0695862	1	-0.132447	0.999277
	VP1592	hypothetical protein	-0.833568	1	-1.37672	NA
	VP1593	ribosome modulation factor	0.657622	1	0.356002	0.704271
	VP1594	hypothetical protein	-0.364621	1	0.087051	0.999277
	VP1595	ABC transporter, ATP-binding protein	0.00856742	1	-0.128303	0.999277
	VP1596	conserved hypothetical protein	-0.146051	1	-0.240854	0.999277
	VP1597	putative N6-adenine-specific DNA methylase	0.0253093	1	-0.283584	0.756433
	VP1599	conserved hypothetical protein	0.352123	1	-0.101359	0.999277
	VP1601	dihydroorotate dehydrogenase	0.164915	1	-0.452418	0.0961453
	VP1602	putative NAD-glutamate dehydrogenase	-0.69052	1	0.133697	0.999277
	VP1603	hypothetical protein	-0.143302	1	-0.301925	0.999277
	VP1604	aminopeptidase N	0.524168	1	0.202265	0.999277
	VP1605	hypothetical protein	-0.987962	1	-0.393384	0.999277
	VP1606	tail-specific protease	-0.205946	1	-0.236196	0.79018
	VP1607	putative activator of ProP osmoprotectant transporter	-0.145868	1	-0.286983	0.79018
	VP1608	conserved hypothetical protein	-0.167182	1	-0.0201563	0.999277
	VP1609	ABC transporter, ATP-binding protein	-0.328883	1	-0.206781	0.963826
	VP1610	PqiA family protein	-0.161844	1	-0.219372	0.980909
	VP1611	conserved hypothetical protein	-0.175054	1	-0.0719773	0.999277
	VP1612	Sun/nucleolar protein family protein	-0.205746	1	-0.138152	0.999277
	VP1613	conserved hypothetical protein	0.0311441	1	0.071122	0.999277
	VP1614	hypothetical protein	0.127184	1	-0.0875953	0.999277
	VP1615	hypothetical protein	0.635255	1	0.851748	0.876775
	VP1616	3-deoxy-D-arabinoheptulosonate-7-phosphate (DAHP) synthetase	-0.232619	1	-0.184361	0.991031
	VP1617	conserved hypothetical protein	0.011556	1	-0.0844419	0.999277
	VP1618	hypothetical protein	-1.66898	1	NA	NA
	VP1619	uroporphyrin-III C-methyltransferase	0.177873	1	0.250875	0.704271
	VP1620	amino acid ABC transporter, periplasmic amino acid-binding protein	0.370316	1	0.0968124	0.999277
	VP1621	amino acid ABC transporter, permease protein	-0.89978	1	0.713589	0.999277
	VP1622	amino acid ABC transporter, permease protein	0.230858	1	0.200316	0.999277
	VP1623	amino acid ABC transporter, ATP-binding protein	0.910228	1	0.11676	0.999277
	VP1624	putative TEGT family carrier/transport protein	1.3195	1	0.272931	0.986842
	VP1625	hypothetical protein	-0.180451	1	0.553526	0.755578
	VP1626	sulfite reductase, gamma subunit-related protein	-0.0721368	1	-0.254571	0.999277
	VP1627	acylphosphatase	-0.0347665	1	-0.104614	0.999277
	VP1628	putative methyl-accepting chemotaxis protein	-0.0362349	1	0.20438	0.932269
	VP1629	putative SAM-dependent methyltransferase	0.200427	1	-0.549312	0.414009
	VP1630	putative calcium-binding outer membrane-like protein	-0.07678	1	0.0612012	0.999277
	VP1631	agglutination protein	-0.111195	1	-0.356202	0.99261
	VP1632	putative outer membrane protein	-0.580226	1	-0.0380791	0.999277
	VP1633	putative RTX toxin	-0.0435426	1	-0.157294	0.999277
	VP1634	agglutination protein	-0.634681	1	-0.371067	0.657699
	VP1635	putative outer membrane protein	-0.830806	0.683574	-0.309425	0.887786
	VP1636	hypothetical protein	0.125691	1	-0.272888	0.753824
	VP1637	putative GGDEF family protein	-0.273105	1	-0.327023	0.792443
	VP1638	exsB protein	0.116204	1	-0.114288	0.999277
	VP1639	conserved hypothetical protein	0.204719	1	-0.0479039	0.999277
	VP1640	conserved hypothetical protein	0.31777	1	0.0289518	0.999277
	VP1641	MutT/nudix family protein	0.0727017	1	0.40383	0.938797
	VP1642	putative trypsin	-0.355829	1	-0.113756	0.999277
	VP1643	putative acetyltransferase	-0.22014	1	-0.220747	0.999277
	VP1644	PrpE protein	-0.828827	1	0.258612	0.999277
	VP1645	conserved hypothetical protein	-0.677661	1	-0.0181975	0.999277
	VP1646	aconitate hydratase 1	-0.878477	1	0.277649	0.999277
	VP1647	methylcitrate synthase	-0.486241	1	0.352732	0.99261
	VP1648	carboxyphosphonoenolpyruvate phosphonomutase	-0.262522	1	0.235852	0.999277
	VP1649	transcriptional regulator, GntR family	-0.334945	1	0.0923674	0.999277
	VP1650	conserved hypothetical protein	-0.875158	1	-0.0587704	0.999277
	VP1651	putative tricarboxylic transport TctC	-0.311988	1	-0.0587104	0.999277
	VP1652	putative tricarboxylic transport TctB	3.38071	1	NA	NA
	VP1653	putative tricarboxylic transport TctA	0.165272	1	0.651654	0.999277
	VP1654	hypothetical protein	-0.216872	1	0.622411	0.772128
	VP1655	immunogenic protein	2.25493	0.000132714	-0.164372	0.999277	T3SS1
	VP1656	putative translocator protein PopD	3.5203	5.65263e-12	-0.458235	0.782916
	VP1657	putative translocator protein PopB	3.62325	1.34218e-09	-0.502535	0.689169
	VP1658	low calcium response locus protein H	3.68121	7.5917e-05	-0.408739	0.947095
	VP1659	hypothetical protein	3.31316	3.50487e-15	-0.724507	0.0466488
	VP1660	putative regulator in type III secretion	3.34269	0.00132709	-0.708859	0.329386
	VP1661	putative LcrR	2.92552	9.08076e-07	-0.734017	0.0941822
	VP1662	low calcium response protein	2.6662	1.8464e-05	-1.02065	0.00270841
	VP1663	putative YscY	3.02281	0.0005145	-1.37631	8.75194e-05
	VP1664	putative type III secretion protein	3.27865	0.00914375	-0.948223	0.000365054
	VP1665	putative type III secretion protein	3.15751	0.0262265	-0.813501	0.0727636
	VP1666	hypothetical protein in type III secretion	3.47037	0.00197187	-0.843982	0.170877
	VP1667	putative outer membrane protein PopN	3.33153	0.00450332	-0.663671	0.0804256
	VP1668	ATP synthase in type III secretion system	3.12639	0.213278	-0.870894	0.00475764
	VP1669	putative type III secretion protein YscO	2.75637	8.55558e-06	-0.809056	0.113002
	VP1670	putative translocation protein in type III secretion	3.17287	0.0732507	-0.985634	0.00105537
	VP1671	putative translocation protein in type III secretion	2.88105	1.73057e-09	-1.17034	5.04929e-05
	VP1672	translocation protein in type III secretion	2.56852	0.0230806	-0.939371	0.0205246
	VP1673	translocation protein in type III secretion	2.47782	0.00249114	-1.27607	0.0154889
	VP1674	translocation protein in type III secretion	2.77827	2.51066e-05	-0.896128	0.040124
	VP1675	translocation protein in type III secretion	2.15369	0.000652153	-0.833002	0.0290377
	VP1676	putative transcriptional regulator	-0.031261	1	0.0676908	0.999277
	VP1677	hypothetical protein	-0.354125	1	0.0359999	0.999277
	VP1678	putative dienelactone hydrolase and related enzymes	0.331282	1	-0.492367	0.782916
	VP1679	hypothetical protein	-1.08143	0.740952	-0.0086648	0.999277
	VP1680	hypothetical protein	3.86088	7.36585e-13	-0.444258	0.750395
	VP1682	hypothetical protein	3.85204	4.57253e-06	-0.284215	0.999277
	VP1683	hypothetical protein	3.57915	0.00511761	-0.708388	0.113002
	VP1684	hypothetical protein	3.24584	2.40211e-07	-0.788371	0.0222701
	VP1685	hypothetical protein	-1.32945	1	0.703381	0.999277
	VP1686	hypothetical protein	3.99278	7.45144e-12	-0.436385	0.699979
	VP1687	putative type III chaperone	4.07147	1.30562e-09	-0.459493	0.707983
	VP1688	putative type III secretion protein	2.55268	0.0162157	-0.843052	0.0704808
	VP1689	putative type III secretion protein	2.88306	1.20365e-07	-0.794481	0.0841109
	VP1690	putative type III secretion lipoprotein	3.02033	4.88143e-08	-0.830016	0.0206548
	VP1691	type III export protein	2.95296	1.95295e-05	-0.736282	0.35482
	VP1692	putative type III export protein	2.97436	1.49313e-05	-0.862447	0.0421612
	VP1693	putative type III secretion protein	2.99645	1.8888e-08	-0.473942	0.747032
	VP1694	type III export protein YscF	2.92259	0.501735	-0.808592	0.0379905
	VP1695	putative type III export protein PscD	2.81793	3.92494e-06	-0.60148	0.237004
	VP1696	putative type III secretion protein YscC	2.74683	1.94886e-08	-0.657297	0.267006
	VP1697	putative type III export apparatus protein NosA	2.60871	0.00719172	-0.953164	0.00182702
	VP1698	hypothetical protein	3.06362	4.5992e-10	-0.72438	0.0514753
	VP1699	transcriptional regulator ExsA	3.61248	4.83396e-13	0.180803	0.999277
	VP1700	putative lipoprotein VirG (YscW)	3.43096	0.00313534	0.914481	0.308627
	VP1701	putative exoenzyme S synthesis protein C precursor	3.2987	0.055584	-0.645379	0.132587
	VP1702	hypothetical protein	2.88066	1.91332e-08	-0.786836	0.0523403
	VP1703	aldehyde dehydrogenase	-0.187369	1	0.00830231	0.999277
	VP1704	sigma-54 dependent transcriptional regulator	-0.841998	1	0.477451	0.575716
	VP1706	hypothetical protein	0.681914	1	-0.474282	0.892342
	VP1707	hypothetical protein	-0.45279	1	-0.235211	0.999277
	VP1708	6-phosphogluconate dehydrogenase, decarboxylating	0.20873	1	-0.150534	0.999277
	VP1709	DevB protein	0.00305121	1	-0.121326	0.999277
	VP1710	glucose-6-phosphate 1-dehydrogenase	-0.124179	1	-0.155489	0.986842
	VP1711	response regulator	-0.596832	1	0.386162	0.970579
	VP1712	putative sensor kinase CitA	-0.368071	1	0.363181	0.805632
	VP1713	conserved hypothetical protein	-1.04544	0.866743	-0.52048	0.207507
	VP1714	conserved hypothetical protein	-0.833047	0.846347	-0.252206	0.995782
	VP1715	conserved hypothetical protein	-0.97747	1	-0.263305	0.999277
	VP1717	conserved hypothetical protein	-0.778092	0.811685	-0.153457	0.999277
	VP1718	cytochrome c551 peroxidase	0.199633	1	0.154612	0.999277
	VP1719	putative aspartokinase	-0.18526	1	0.122922	0.999277
	VP1720	ectoine synthase	0.561008	1	-0.0867226	0.999277
	VP1721	diaminobutyrate-pyruvate aminotransferase	-0.177864	1	0.402701	0.969178
	VP1722	L-2,4-diaminobutyric acid acetyltransferase	-0.0514656	1	0.327512	0.999277
	VP1723	transporter, BCCT family	-0.222211	1	-0.181306	0.999277
	VP1724	putative DNA polymerase III, epsilon subunit	-0.383904	1	-0.514741	0.584142
	VP1725	conserved hypothetical protein	-0.084683	1	-0.111363	0.999277
	VP1726	ABC superfamily (glycine/betaine/proline transport protein)	-0.292927	1	0.00268611	0.999599
	VP1727	glycine betaine/L-proline transport system permease	0.686645	1	1.211	0.792443
	VP1728	ABC superfamily (glycine/betaine/proline transport protein)	-0.608253	1	0.0396029	0.999277
	VP1729	thermostable hemolysin delta-VPH	-1.03365	1	NA	NA
	VP1730	putative long-chain-fatty-acid-CoA ligase	0.0483809	1	-0.69953	0.999277
	VP1732	oxidoreductase, short-chain dehydrogenase/reductase family	0.280555	1	-0.508121	0.999277
	VP1733	hypothetical protein	0.65394	1	-0.348098	0.999277
	VP1734	DNA-binding response regulator	-0.341112	1	0.37137	0.999277
	VP1735	putative two-component sensor	-1.07239	1	-0.182906	0.999277
	VP1736	conserved hypothetical protein	0.208888	1	-0.0733941	0.999277
	VP1737	conserved hypothetical protein	0.253967	1	-0.206416	0.999277
	VP1738	hypothetical protein	0.121348	1	0.0525312	0.999277
	VP1739	hypothetical protein	-0.0706647	1	-0.0283075	0.999277
	VP1740	hypothetical protein	-0.0686822	1	-0.0635437	0.999277
	VP1741	sodium/alanine symporter	-0.0654393	1	-0.0919788	0.999277
	VP1742	hypothetical protein	-0.472152	1	0.133446	0.999277
	VP1743	conserved hypothetical protein	-0.0109932	1	0.250479	0.999277
	VP1744	thermostable carboxypeptidase 1	-0.0708037	1	0.353215	0.770045
	VP1745	lipid A biosynthesis lauroyl acyltransferase	-0.255799	1	-0.0127424	0.999277
	VP1746	hypothetical protein	-1.68198	1	NA	NA
	VP1747	putative amino acid transporter	0.148207	1	0.356802	0.87058
	VP1749	hypothetical protein	-0.867423	1	-0.287852	0.982026
	VP1751	homoserine O-succinyltransferase	0.18132	1	0.272474	0.982026
	VP1752	putative fimbrial biogenesis and twitching motility protein	-0.570015	1	-0.113788	0.999277
	VP1753	putative alkylphosphonate ABC tranporter	-0.346048	1	-0.311596	0.911924
	VP1754	hypothetical protein	-0.358533	1	-0.49928	0.172163
	VP1755	putative histidine kinase	0.323424	1	0.23513	0.999277
	VP1756	hypothetical protein	0.0765671	1	-0.0691036	0.999277
	VP1757	hypothetical protein	0.126403	1	0.0389653	0.999277
	VP1758	galactoside O-acetyltransferase	-0.997478	1	0.168838	0.999277
	VP1759	hypothetical protein	-1.20378	1	NA	NA
	VP1760	putative adenylate cyclase	-0.610911	1	-0.295215	0.970579
	VP1761	putative PRS2 protein	-0.564969	1	-0.551953	0.792443
	VP1762	hypothetical protein	-0.230993	1	-0.392078	0.826938
	VP1763	transcriptional regulator, MarR family	-0.337758	1	-0.378425	0.901233
	VP1764	putative transmembrane protein	0.0367492	1	-0.268948	0.999277
	VP1765	hypothetical protein	-0.0920096	1	0.119148	0.999277
	VP1766	putative alanyl-tRNA synthetase	0.885261	1	-0.098785	0.999277
	VP1767	hypothetical protein	0.961283	1	-0.199366	0.938797
	VP1768	conserved hypothetical protein	1.20107	1	0.0726131	0.999277
	VP1770	putative exopolyphosphatase Ppx1	-0.374755	1	0.024089	0.999277
	VP1771	4-aminobutyrate aminotransferase	-0.59711	1	0.111711	0.999277
	VP1772	succinate-semialdehyde dehydrogenase	-0.469604	1	0.257398	0.999277
	VP1773	conserved hypothetical protein	-0.148713	1	0.300176	0.999277
	VP1774	putative carbon-nitrogen hydrolase	-0.827587	1	-0.0500014	0.999277
	VP1775	putative oxidoreductase	-0.841525	1	0.390767	0.982026
	VP1776	aldehyde dehydrogenase	-0.656301	1	0.591244	0.999277
	VP1777	putative aldehyde dehydrogenase	-0.264141	1	0.0847649	0.999277
	VP1778	putative transcriptional regulator	-0.48429	1	-0.0319293	0.999277
	VP1779	putative glutamine amidotransferase	-1.01174	1	0.737849	0.844482
	VP1781	putative glutamine synthetase	-0.296849	1	1.77465	0.0782854
	VP1782	conserved hypothetical protein	-1.38378	1	0.657653	0.938797
	VP1783	hypothetical protein	0.974118	1	0.261744	0.999277
	VP1784	hypothetical protein	-0.215572	1	0.22829	0.999277
	VP1785	hypothetical protein	1.04877	1	NA	NA
	VP1786	hypothetical protein	0.254914	1	0.0701378	0.999277
	VP1787	putative transposase	-0.634678	1	-0.249724	0.999277
	VP1788	putative transposase	-0.485961	1	1.00872	0.999277
	VP1789	hypothetical protein	-0.0518642	1	NA	NA
	VP1790	hypothetical protein	0.583702	1	0.550349	0.936111
	VP1791	hypothetical protein	0.216737	1	0.115823	0.999277
	VP1792	hypothetical protein	0.469105	1	-0.0706545	0.999277
	VP1793	hypothetical protein	-1.13358	1	-0.0156696	0.999277
	VP1794	conserved hypothetical protein	0.353263	1	0.0657038	0.999277
	VP1795	hypothetical protein	2.67626	1	-0.662249	0.999277
	VP1796	hypothetical protein	-0.22681	1	0.186286	0.999277
	VP1797	hypothetical protein	-0.0702601	1	0.304953	0.999277
	VP1798	conserved hypothetical protein	-1.30572	1	0.380599	0.999277
	VP1799	hypothetical protein	-0.700307	1	-1.14444	0.753824
	VP1800	hypothetical protein	-1.9433	1	0.198652	0.999277
	VP1801	hypothetical protein	-0.594088	1	-0.377634	0.814589
	VP1802	hypothetical protein	-0.287182	1	-0.515377	0.207507
	VP1803	hypothetical protein	-0.865538	1	-1.25525	0.938797
	VP1804	hypothetical protein	-1.30635	1	-0.429867	0.978576
	VP1805	hypothetical protein	-0.324507	1	-0.00754658	0.999277
	VP1807	conserved hypothetical protein	-0.286994	1	0.090236	0.999277
	VP1808	hypothetical protein	-0.20485	1	-0.0793848	0.999277
	VP1809	hypothetical protein	-0.191579	1	0.6062	0.657699
	VP1810	hypothetical protein	0.361957	1	-0.216914	0.999277
	VP1812	hypothetical protein	0.313656	1	0.207686	0.999277
	VP1813	hypothetical protein	-0.692838	1	0.19373	0.999277
	VP1814	hypothetical protein	-0.598623	1	-0.791111	0.797412
	VP1815	hypothetical protein	-2.32686	1	-0.710141	NA
	VP1816	putative Hit protein involved in cell-cycle regulation	-0.399098	1	-1.63952	0.772128
	VP1817	hypothetical protein	-0.772544	1	0.0998888	0.999277
	VP1818	hypothetical protein	-1.27391	1	0.141776	0.999277
	VP1819	hypothetical protein	-0.128446	1	-0.167611	0.999277
	VP1820	hypothetical protein	-0.250066	1	-0.125604	0.999277
	VP1821	putative YefM protein	0.293185	1	-0.190544	0.999277
	VP1822	hypothetical protein	1.99067	1	-0.862423	0.999277
	VP1823	hypothetical protein	1.00273	1	-0.0987964	0.999277
	VP1824	hypothetical protein	-0.799437	1	-0.380352	0.999277
	VP1825	putative CBS domain containing protein	-0.851757	1	-0.291401	0.999277
	VP1826	hypothetical protein	-0.880756	1	0.0147616	0.999277
	VP1827	putative spermine/spermidine acetyltransferase BltD	-1.29119	1	0.0433577	0.999277
	VP1828	putative PnuC protein	-1.05595	1	-0.474402	0.999277
	VP1829	RelB protein/Vco27A protein	-0.0275122	1	0.114001	0.999277
	VP1830	conserved hypothetical protein	0.119059	1	-0.31267	0.999277
	VP1831	hypothetical protein	-0.146555	1	-0.110735	0.999277
	VP1832	conserved hypothetical protein	0.230877	1	0.269854	0.999277
	VP1833	hypothetical protein	-4.96981	0.880434	0.48034	0.999277
	VP1834	hypothetical protein	-0.617064	1	0.0382609	0.999277
	VP1835	hypothetical protein	-0.142091	1	-0.577533	0.79018
	VP1836	hypothetical protein	-0.0592692	1	0.0649017	0.999277
	VP1837	hypothetical protein	-0.829928	1	-0.740208	0.973413
	VP1838	hypothetical protein	-1.19844	1	0.139106	0.999277
	VP1839	hypothetical protein	0.0297656	1	-0.107222	0.999277
	VP1840	hypothetical protein	-0.603123	1	-0.222513	0.999277
	VP1841	hypothetical protein	-0.831692	1	-0.0870392	0.999277
	VP1842	RelB protein	0.180751	1	0.108233	0.999277
	VP1843	conserved hypothetical protein	0.675294	0.863691	0.0627018	0.999277
	VP1844	hypothetical protein	-0.747318	1	0.329555	0.999277
	VP1845	hypothetical protein	-0.965871	1	0.0484577	0.999277
	VP1847	hypothetical protein	-0.129388	1	-0.098053	0.999277
	VP1848	hypothetical protein	-0.275525	1	-0.475094	0.875615
	VP1849	hypothetical protein	-0.726054	1	0.0516138	0.999277
	VP1850	putative acetyltransferase	-1.02141	1	-0.237188	0.999277
	VP1851	hypothetical protein	-0.63995	1	-0.222818	0.973413
	VP1852	hypothetical protein	-0.959035	1	-0.0197282	0.999277
	VP1853	putative protein Ymh	-0.739251	0.236937	-0.473282	0.194809
	VP1854	hypothetical protein	-0.563339	1	-0.395959	0.619971
	VP1855	hypothetical protein	-0.413514	1	-0.0672706	0.999277
	VP1856	hypothetical protein	0	1	NA	NA
	VP1858	hypothetical protein	-0.12005	1	0.0505985	0.999277
	VP1860	hypothetical protein	0.0180114	1	0.839347	0.938797
	VP1861	hypothetical protein	-0.0277215	1	0.186444	0.999277
	VP1862	putative threonine efflux protein	-0.597001	1	0.051338	0.999277
	VP1863	hypothetical protein	1.48915	1	NA	NA
	VP1864	conserved hypothetical protein	-0.0833916	1	-0.0786389	0.999277
	VP1865	site-specific recombinase IntIA	0.119816	1	-0.361919	0.938797
	VP1866	hypothetical protein	-0.34674	1	-0.209557	0.999277
	VP1867	hypothetical protein	-0.297999	1	-0.335901	0.874825
	VP1868	ribosomal-protein-alanine acetyltransferase	-0.154134	1	0.111291	0.999277
	VP1869	transcriptional regulator TyrR	0.116208	1	-0.0491887	0.999277
	VP1870	putative membrane protein YcjF	0.0677545	1	0.0990405	0.999277
	VP1871	hypothetical protein YcjX	0.113631	1	0.0157938	0.999277
	VP1872	hypothetical protein	-0.0853477	1	-0.33506	0.999277
	VP1873	fumarate hydratase, class I	-0.470601	1	-0.144916	0.999277
	VP1875	para-aminobenzoate synthase, component I	-0.131655	1	0.0103505	0.999277
	VP1876	hypothetical protein	0.432705	1	-0.147218	0.999277
	VP1877	putative guanylate cyclase-related protein	-0.475988	1	-0.003358	0.999277
	VP1878	MutT/nudix family protein	0.160166	1	0.29553	0.999277
	VP1879	serine transporter	0.560537	1	0.253765	0.885966
	VP1880	L-serine dehydratase 1	0.601861	1	0.178501	0.999277
	VP1881	hypothetical protein	0.192759	1	0.068071	0.999277
	VP1882	hypothetical protein	0.485095	1	-0.0830142	0.999277
	VP1883	putative 6-pyruvoyl tetrahydrobiopterin synthase	0.0355557	1	0.00829749	0.999277
	VP1884	hypothetical protein	0.433114	1	0.0858669	0.999277
	VP1885	hypothetical protein	1.92555	1	-0.750591	0.999277
	VP1886	conserved hypothetical protein	1.0872	0.993734	0.464477	0.950803
	VP1887	hypothetical protein	1.98401	1	0.133834	0.999277
	VP1888	hypothetical protein	2.6057	0.866743	1.84499	0.818186
	VP1889	cold shock transcriptional regulator CspA	1.41001	1	0.54342	0.999277
	VP1890	putative virulence-associated protein VacB/RNase R	2.00895	0.000868147	0.252945	0.999277
	VP1891	hypothetical protein	-0.196743	1	0.0950458	0.999277
	VP1892	methyl-accepting chemotaxis protein	0.00923372	1	0.0858917	0.999277
	VP1893	asparaginyl-tRNA synthetase	0.224968	1	0.06906	0.999277
	VP1894	hypothetical protein	-0.642525	1	-0.930896	0.710546
	VP1896	transcriptional regulator, GntR family	0.193166	1	0.0113233	0.999277
	VP1897	hypothetical protein	0.203144	1	1.22852	0.0566652
	VP1898	hypothetical protein	0.167802	1	0.695775	0.0299476
	VP1899	hypothetical protein	2.91411	1	NA	NA
	VP1900	aspartate aminotransferase	0.0329916	1	0.107885	0.999277
	VP1901	putative outer membrane protein, Ail and OmpX	0.10974	1	0.0442791	0.999277
	VP1902	conserved hypothetical protein	-0.143521	1	-0.306381	0.938797
	VP1903	putative DNA polymerase III, epsilon subunit	-0.0274084	1	0.0212095	0.999277
	VP1904	methyl-accepting chemotaxis protein	0.65211	1	0.61599	0.0144631
	VP1905	transporter, BCCT family	0.216342	1	-0.362279	0.960081
	VP1906	transcriptional regulator, MarR family	0.134433	1	-0.0858646	0.999277
	VP1907	transcriptional regulator, LuxR family	-0.105313	1	0.165619	0.999277
	VP1908	sensor histidine kinase	-0.225897	1	0.354399	0.973413
	VP1909	conserved hypothetical protein	0.13831	1	-0.327951	0.999277
	VP1910	conserved hypothetical protein	2.63456	1	-1.49875	NA
	VP1911	extracellular solute-binding protein, family 7	-0.440092	1	0.43879	0.999277
	VP1912	hypothetical protein	0.0981299	1	-0.192323	0.999277
	VP1913	hypothetical protein	0.577667	1	0.0850212	0.999277
	VP1914	glyoxylase II family protein	0.217164	1	-0.112957	0.999277
	VP1915	putative exported protein	-0.470085	1	-1.22047	0.000123156
	VP1916	putative amidase	-1.25213	0.083836	-0.136061	0.999277
	VP1917	hypothetical protein	-0.454019	1	0.41319	0.704271
	VP1918	hypothetical protein	-0.507799	1	0.47534	0.608043
	VP1919	hypothetical protein	-0.568862	1	0.46184	0.460233
	VP1920	putative iron-regulated protein A	-0.644406	1	0.443286	0.537026
	VP1921	GTP cyclohydrolase II	0.361697	1	0.38513	0.639833
	VP1922	hypothetical protein	1.81679	0.324061	-0.0716528	0.999277
	VP1923	NrfF	0.615867	1	0.186993	0.999277
	VP1924	thiol:disulfide interchange protein DsbE	-0.841895	1	0.796627	0.982562
	VP1925	NrfE	0.299643	1	0.0398258	0.999277
	VP1926	nitrate reductase, formate dependent (NrfD)	-0.036244	1	-0.929417	0.781068
	VP1927	nitrite reductase, Fe-S protein (NrfC)	-0.193897	1	-0.286161	0.999277
	VP1928	cytochrome c-type protein NrfB precursor	0.743186	1	0.178455	0.999277
	VP1929	nitrite reductase periplasmic cytochrome c552	0.425562	1	-0.799594	0.99261
	VP1930	hypothetical protein	-0.0853954	1	-0.170947	0.999277
	VP1931	putaive YfrE protein	-0.385503	1	0.0936433	0.999277
	VP1932	DNA gyrase, subunit A	-0.156801	1	-0.140621	0.999277
	VP1933	3-demethylubiquinone-9 3-methyltransferase	0.0808757	1	-0.0455556	0.999277
	VP1934	ribonucleoside-diphosphate reductase, alpha subunit	0.0185214	1	-0.264469	0.753824
	VP1935	ribonucleoside-diphosphate reductase, beta subunit	-0.0388183	1	-0.287882	0.781068
	VP1936	putative iron-sulfur cluster-binding protein	0.00707187	1	-0.0574179	0.999277
	VP1937	putative competence damage protein CinA	-0.365167	1	-0.00806736	0.999277
	VP1938	conserved hypothetical protein	0.191696	1	0.0264047	0.999277
	VP1939	conserved hypothetical protein	-0.960572	1	0.120551	0.999277
	VP1940	carboxynorspermidine decarboxylase	0.460994	1	-0.132358	0.999277
	VP1941	putative carboxynorspermidine dehydrogenase	0.635297	1	-0.0507997	0.999277
	VP1942	diaminobutyrate-pyruvate transaminase %26 L-2,4-diaminobutyrate decarboxylase	0.797586	1	-0.0570778	0.999277
	VP1943	CDP-diacylglycerol-glycerol-3-phosphate 3-phosphatidyltransferase	-0.349134	1	-0.0806604	0.999277
	VP1944	excinuclease ABC, subunit C	-0.192863	1	-0.296768	0.585806
	VP1945	transcriptional regulator, LuxR family	-0.0249673	1	0.0202701	0.999277
	VP1946	DNA polymerase II	-0.177844	1	-0.184797	0.999277
	VP1947	hypothetical protein	0.0149066	1	0.191956	0.989289
	VP1948	elongation factor P family protein	-0.471102	1	-0.273544	0.782916
	VP1949	hypothetical protein	-0.528148	1	-0.324421	0.868306
	VP1951	pseudouridine synthase family 1 protein	0.165456	1	0.166986	0.999277
	VP1952	hypothetical protein	0.014369	1	-0.301871	0.999277
	VP1953	putative translation factor	0.0579415	1	0.290591	0.662895
	VP1954	putative metal-dependent phosphoesterase YciV	-0.0880523	1	0.258503	0.921674
	VP1955	Trp operon leader peptide	-0.36358	1	0.30392	0.999277
	VP1956	anthranilate synthase, alpha subunit	-0.279218	1	0.061378	0.999277
	VP1957	anthranilate synthase, beta subunit	-0.374868	1	-0.147376	0.999277
	VP1958	anthranilate phosphoribosyltransferase	-0.439896	1	0.116706	0.999277
	VP1959	indole-3-glycerol phosphate synthase IgpS/phosphoribosylanthranilate isomerase TrpF	-0.124812	1	0.0738085	0.999277
	VP1960	tryptophan synthase, beta subunit	-0.242949	1	0.0353067	0.999277
	VP1961	tryptophan synthase, alpha subunit	-0.00898377	1	0.00883448	0.999277
	VP1962	putative transcriptional regulator	-0.423674	1	-0.171593	0.999277
	VP1964	putative long-chain-fatty-acid-CoA ligase	-0.321438	1	0.249294	0.999277
	VP1965	hypothetical protein	-0.0198609	1	0.248045	NA
	VP1966	proton/glutamate symporter	0.440068	1	0.569135	0.115746
	VP1967	putative homoserine lactone synthase VanM	-0.508043	1	-0.388964	0.338651
	VP1968	sensor protein LuxN	-0.20403	1	-0.213514	0.919102
	VP1969	hypothetical protein	-0.0806366	1	-0.355531	0.915539
	VP1970	intracellular sepatation protein A	0.243482	1	0.0493077	0.999277
	VP1971	putative acyl-CoA hydrolase	0.0559179	1	0.253111	0.986842
	VP1972	conserved hypothetical protein	0.2564	1	0.16521	0.999277
	VP1973	conserved hypothetical protein	0.146161	1	0.0611437	0.999277
	VP1974	5-methyltetrahydropteroyltriglutamate-homocysteine methyltransferase	-0.0702715	1	0.086132	0.999277
	VP1975	hypothetical protein	2.2675	1	1.10607	0.999277
	VP1976	transcriptional activator MetR	0.039886	1	0.219164	0.999277
	VP1977	hypothetical protein	-0.30913	1	0.21287	0.999277
	VP1978	conserved hypothetical protein	-0.0866283	1	-0.23109	0.999277
	VP1979	conserved hypothetical protein	-0.40933	1	-0.0504878	0.999277
	VP1980	putative Fe-S oxidoreductase family 2	0.428001	1	-0.346871	0.882125
	VP1981	putative methyl-accepting chemotaxis protein	0.0202892	1	0.6389	0.695901
	VP1983	putaive two-component response regulator	-0.0666784	1	0.217773	0.950786
	VP1984	putative two-component sensor	-0.126442	1	-0.105312	0.999277
	VP1985	hypothetical protein	-0.455139	1	-0.521762	0.736265
	VP1986	hypothetical protein	-0.217707	1	-0.551881	0.719809
	VP1987	hypothetical protein	-0.260845	1	0.0454708	0.999277
	VP1988	putative transcriptional regulator, LysR family	0.44359	1	0.141989	0.999277
	VP1989	putative secretion protein	0.55787	1	-1.1207	0.722643
	VP1990	hypothetical protein	-0.0840336	1	0.593167	0.991031
	VP1991	5-methyltetrahydropteroyltriglutamate-homocysteine methyltransferase	-0.5916	1	0.028528	0.999277
	VP1992	hypothetical protein	-0.774218	1	-0.139953	0.999277
	VP1993	putative transcriptional regulator protein	-0.158565	1	0.0535715	0.999277
	VP1994	putative isochorismatase-related protein	0.734935	1	0.25809	0.999277
	VP1995	ABC transporter, ATP-binding protein	-0.20899	1	0.112636	0.999277
	VP1996	conserved hypothetical protein	0.0754201	1	0.0540136	0.999277
	VP1997	conserved hypothetical protein	-0.125748	1	0.0515665	0.999277
	VP1998	putative outer membrane protein TolC	0.141055	1	0.0613534	0.999277
	VP1999	conserved hypothetical protein	0.191625	1	0.0451219	0.999277
	VP2000	putative ribosomal-protein-alanine N-acetyltransferase	0.400962	1	0.714329	0.993624
	VP2001	conserved hypothetical protein	-0.624858	1	-0.107598	0.999277
	VP2002	hypothetical protein	0.0664842	1	-0.128949	0.999277
	VP2003	hypothetical protein	0.483843	1	0.231033	0.999277
	VP2004	hypothetical protein	3.90255	5.78173e-08	1.22267	0.185111
	VP2005	putative thioredoxin	-0.194337	1	0.262752	0.999277
	VP2006	putative suppressor for copper-sensitivity B precursor	0.0465057	1	0.0133493	0.999277
	VP2007	putative membrane protein, suppressor for copper-sensitivity A	0.429366	1	0.0879961	0.999277
	VP2008	transcriptional regulator, LysR family	0.0467556	1	0.000795815	0.999599
	VP2009	putative tetrathionate reductase complex: response regulator	0.442188	1	0.18685	0.999277
	VP2010	putative tetrathionate reductase complex: sensory transduction histidine kinase	-0.446007	1	0.162622	0.999277
	VP2011	tetrathionate reductase, subunit B	-0.277602	1	-0.604936	0.999277
	VP2012	hypothetical protein	0.186149	1	-0.592713	0.999277
	VP2013	putative tetrathionate reductase complex, subunit C	-0.538631	1	-0.326516	0.999277
	VP2014	putative tetrathionate reductase, subunit A	-0.141494	1	-0.206462	0.999277
	VP2015	putative cytochrome c	0.542255	1	0.321685	0.662895
	VP2016	hypothetical protein	0.339365	1	0.284948	0.885257
	VP2017	paraquat-inducible protein A	-0.00964125	1	-0.0443448	0.999277
	VP2018	paraquat-inducible protein B	-0.0688085	1	-0.178905	0.999277
	VP2019	conserved hypothetical protein	0.200851	1	0.0135468	0.999277
	VP2020	conserved hypothetical protein	2.30929	1.50282e-05	-0.621374	0.10402
	VP2021	conserved hypothetical protein	2.03457	0.14148	-0.603932	0.663053
	VP2022	putative glycosyl transferase family protein	2.54949	0.000418757	-0.652769	0.602639
	VP2023	nucleotide sugar epimerase	2.51131	2.24072e-07	-0.828015	0.177313
	VP2024	hypothetical protein	0.465024	1	-0.731823	0.997085
	VP2025	hypothetical protein	-0.422014	1	0.598615	0.657699
	VP2026	orotidine 5'-phosphate decarboxylase	0.103354	1	-0.0525738	0.999277
	VP2027	putative heat shock protein	-0.366972	1	-0.137394	0.999277
	VP2028	conserved hypothetical protein	0.145922	1	-0.13046	0.999277
	VP2029	integration host factor, beta subunit	0.245367	1	0.213639	0.999277
	VP2030	ribosomal protein S1	-0.162583	1	-0.19313	0.999277
	VP2031	cytidylate kinase	-0.138785	1	-0.01967	0.999277
	VP2032	sohB protein, peptidase U7 family	0.246644	1	0.14761	0.999277
	VP2033	oxidoreductase, short-chain dehydrogenase/reductase family	-0.0579799	1	0.195119	0.947239
	VP2034	hypothetical protein	0.429767	1	-0.0651046	0.999277
	VP2035	hypothetical protein	0.373079	1	0.0289535	0.999277
	VP2036	putative DNA polymerase III alpha chain	0.341517	1	0.110682	0.999277
	VP2037	chemotaxis protein CheV	0.195441	1	0.388758	0.243564
	VP2038	transcriptional regulator, ROK family	-0.0857771	1	0.170397	0.969685
	VP2039	pyruvate kinase II	-0.209866	1	0.123972	0.999277
	VP2040	conserved hypothetical protein	-0.14819	1	0.428023	0.812361
	VP2041	hypothetical protein	-0.435647	1	-0.45654	0.999277
	VP2042	hypothetical protein	-0.0082565	1	-0.305935	0.859121
	VP2043	sodium-dependent transporter	0.122796	1	0.364487	0.864505
	VP2044	hypothetical protein	-0.116597	1	-0.0588904	0.999277
	VP2045	hypothetical protein	0.502615	1	NA	NA
	VP2046	PTS system, glucose-specific IIBC component	-0.55623	1	0.0850764	0.999277
	VP2047	putative deoxyribonuclease	-0.209419	1	-0.109388	0.999277
	VP2048	DNA polymerase III, delta prime subunit	-0.434317	1	-0.0418347	0.999277
	VP2049	thymidylate kinase	-0.303027	1	-0.139948	0.999277
	VP2050	conserved hypothetical protein	-0.118506	1	-0.21642	0.979729
	VP2051	4-amino-4-deoxychorismate lyase	-0.132847	1	0.123478	0.999277
	VP2052	3-oxoacyl-(acyl-carrier-protein) synthase II	0.24567	1	-0.0678302	0.999277
	VP2053	acyl carrier protein	0.182461	1	-0.0330557	0.999277
	VP2054	3-oxoacyl-(acyl-carrier-protein) reductase	0.123599	1	-0.161307	0.999277
	VP2055	malonyl Coa-acyl carrier protein transacylase	0.129761	1	-0.188807	0.986842
	VP2056	3-oxoacyl-(acyl-carrier-protein) synthase III	-0.16461	1	-0.0574695	0.999277
	VP2057	fatty acid/phospholipid synthesis protein PlsX	0.0805778	1	-0.139536	0.999277
	VP2058	ribosomal protein L32	0.109448	1	-0.136402	0.999277
	VP2059	conserved hypothetical protein	0.155794	1	-0.00024554	0.999928
	VP2060	Maf/YceF/YhdE family protein	-0.154577	1	-0.198941	0.999277
[truncated: 2,705 more rows]
